# Supplementary material for: Strengthening Biorisk Management Capacities in Burkina Faso: Contribution of the Global Health Security Agenda
Source: Health Secur. 2022 Dec 8;20(6):479–87. doi: 10.1089/hs.2019.0069 (PMC9805872; doi:10.1089/hs.2019.0069)
Supplement: Supplemental data [file Supp_App_A1.xlsx]

## Sheet: summary
Module	Résumé de l'évaluation du système de laboratoires
1	Nom de la coordination du système de laboratoires
	Date de l'évaluation
	Nom du principal évaluateur
	Indicateur général
2	Gouvernance des laboratoires
	Unité de coordination du système de laboratoires
	Politique et plan stratégique des laboratoires
	Financement des services de laboratoires
3	Organisation et structure des laboratoires
	Structure du système de laboratoire
	Organisation des laboratoires de référence
	Laboratoires de référence spécifique de pathogènes
	Réseau(x) de laboratoires
	Système de référence des spécimens
	Mécanismes de régulations des laboratoires
	Laboratoire / conformité RSI
	Collaboration avec les labos vétérinaires, d'analyse de l'eau et aliments
	Surveillance de la résistance aux antibiotiques
4	SMQ des laboratoires
	Politique et plan qualité des laboratoires
	Normes pour laboratoires
	Disponibilité de SOP spécifiques de maladies
	SOP pour les laboratoires cliniques
	Documentation pré-analytique
	Évaluation externe de la qualité
	Contrôle de qualité interne
	Accréditation des laboratoires
	Supervision du laboratoire
5	Ressources humaines
	Inventaire et disponibilité des ressources humaines
	Formation initiale du personnel et qualifications
	Capacités du personnel / gestion des compétences / rétention
	Motivation et soutien des ressources humaines
6	Équipement et approvisionnement
	Gestion de l'équipement de laboratoire
	Ressources financières pour l'équipement de laboratoire
	Gestion des approvisionnements des laboratoires
7	Gestion de l'information des laboratoires
	Gestion de l'information au niveau des laboratoires
	Notification par les laboratoires
	Outils de notification des laboratoires
	Feed-back/Communication
8	Gestion des risques biologiques
	Documentation en sécurité biologique et biosécurité
	Politiques et règlements
	Bonnes pratiques en matière de gestion des risques biologiques
	Médecine du travail
9	Communication au sein du réseau
	Stratégie de communication
	Soutien, assistance et conseils
	Bulletin du réseau de laboratoire
	Site Web du réseau de laboratoire
	Possibilités de communication
	Associations professionnelles
	Analyse des goulets d'étranglement
	Conclusions

## Sheet: langue
	Choose language in cell A3: 1-English, 2-Russian, 3-French
3	English	Russian	French
Résumé de l'évaluation du système de laboratoires	Laboratory System Assessment Summary	Резюме оценки лабораторной системы	Résumé de l'évaluation du système de laboratoires
Nom de la coordination du système de laboratoires	Laboratory system coordination name	Название лабораторной системы координации	Nom de la coordination du système de laboratoires
Date de l'évaluation	Assessment date	Дата Оценки	Date de l'évaluation
Nom du principal évaluateur	Lead assessor name	Имя ведущего эксперта	Nom du principal évaluateur
Indicateur général	General indicator	Общий индикатор	Indicateur général
Gouvernance des laboratoires	Laboratory governance	Руководство лаборатории	Gouvernance des laboratoires
Unité de coordination du système de laboratoires	Laboratory system coordination body	Координационный орган лабораторной системы	Unité de coordination du système de laboratoires
Politique et plan stratégique des laboratoires	Laboratory policy and strategic plan	Политика лаборатории и стратегический план	Politique et plan stratégique des laboratoires
Financement des services de laboratoires	Laboratory services funding	Финансирование лабораторных услуг	Financement des services de laboratoires
Organisation et structure des laboratoires	Lab organization and structure	Организация и структура лаборатории	Organisation et structure des laboratoires
Structure du système de laboratoire	Laboratory system structure	Структура лабораторной системы	Structure du système de laboratoire
Organisation des laboratoires de référence	Reference laboratories organization	Организация реферальной лаборатории	Organisation des laboratoires de référence
Laboratoires de référence spécifique de pathogènes	Disease specific reference laboratories	Реферальные лаборатории специфических заболеваний	Laboratoires de référence spécifique de pathogènes
Réseau(x) de laboratoires	Laboratory network(s)	Лабораторная сеть(и)	Réseau(x) de laboratoires
Système de référence des spécimens	Specimen referral system	Система направления пробы	Système de référence des spécimens
Mécanismes de régulations des laboratoires	Laboratory regulation mechanism	Механизм лабораторного управления	Mécanismes de régulations des laboratoires
Laboratoire / conformité RSI	Laboratory/IHR compliance	Соответствие лаборатории/ММСП (Международные медико-санитарные правила)	Laboratoire / conformité RSI
Collaboration avec les labos vétérinaires, d'analyse de l'eau et aliments	Collaboration with animal, food and water lab system	Сотрудничество с лабораторной системой животных , продуктов питания и воды	Collaboration avec les labos vétérinaires, d'analyse de l'eau et aliments
Surveillance de la résistance aux antibiotiques	Antibiotic resistance surveillance	Эпиднадзор за резистентностью к антибиотикам	Surveillance de la résistance aux antibiotiques
SMQ des laboratoires	Laboratory QMS	Система управления качеством в лаборатории	SMQ des laboratoires
Politique et plan qualité des laboratoires	Laboratory quality policy and plan	Политика качества в лаборатории и план	Politique et plan qualité des laboratoires
Normes pour laboratoires	Standards for laboratory	Стандарты для лаборатории	Normes pour laboratoires
Disponibilité de SOP spécifiques de maladies	Disease specific SOP availability	Наличие СОП - ов для специфических заболеваний	Disponibilité de SOP spécifiques de maladies
SOP pour les laboratoires cliniques	SOP for clinical laboratories	СОПы для клинических лабораторий	SOP pour les laboratoires cliniques
Documentation pré-analytique	Pre-analytical documentation	Пре - аналитическая документация	Documentation pré-analytique
Évaluation externe de la qualité	Laboratory External Quality Assessment	Оценка внешнего качества в лаборатории	Évaluation externe de la qualité
Contrôle de qualité interne	Laboratory internal quality control	Контроль внутреннего качества в лаборатории	Contrôle de qualité interne
Accréditation des laboratoires	Laboratory accreditation	Аккредитация лаборатории	Accréditation des laboratoires
Supervision du laboratoire	Laboratory supervision	Лабораторный надзор	Supervision du laboratoire
Ressources humaines	Human resources	Человеческие ресурсы	Ressources humaines
Inventaire et disponibilité des ressources humaines	Human resources inventory and availability	Инвентаризация и наличие человеческих ресурсов	Inventaire et disponibilité des ressources humaines
Formation initiale du personnel et qualifications	Laboratory workers pre-service training and qualification	Предварительно обученные сотрудники и квалификация	Formation initiale du personnel et qualifications
Capacités du personnel / gestion des compétences / rétention	Lab workers knowledge/competence management/retention	Знания лабораторных сотрудников/ управление компетентности/удержание	Capacités du personnel / gestion des compétences / rétention
Motivation et soutien des ressources humaines	Human resource motivation and support	Мотивация человеческих ресурсов и поддержка	Motivation et soutien des ressources humaines
Équipement et approvisionnement	Equipment and supplies	Оборудование и поставки	Équipement et approvisionnement
Gestion de l'équipement de laboratoire	Laboratory equipment management	Управление лабораторным оборудованием	Gestion de l'équipement de laboratoire
Ressources financières pour l'équipement de laboratoire	Laboratory equipment financial resources	Финансовые ресурсы лабораторного оборудования	Ressources financières pour l'équipement de laboratoire
Gestion des approvisionnements des laboratoires	Laboratory supplies management	Управление поставками в лаборатории	Gestion des approvisionnements des laboratoires
Gestion de l'information des laboratoires	Laboratory information management	Управление информацией в лаборатории	Gestion de l'information des laboratoires
Gestion de l'information au niveau des laboratoires	Laboratory information management at laboratory level	Управление информацией в лаборатории на уровне лаборатории	Gestion de l'information au niveau des laboratoires
Notification par les laboratoires	Laboratory information notification	Лабораторное информационное оповещение	Notification par les laboratoires
Outils de notification des laboratoires	Laboratory information notification tools	Лабораторные информационные средства оповещения	Outils de notification des laboratoires
Feed-back/Communication	Feed-back/Communication	Обратная связь / коммуникация	Feed-back/Communication
Gestion des risques biologiques	Biorisk management	Управление биориском	Gestion des risques biologiques
Documentation en sécurité biologique et biosécurité	Laboratory biosafety and biosafety documentation	Лабораторная биологическая безопасность и документация биологической безопасности	Documentation en sécurité biologique et biosécurité
Politiques et règlements	Policies and regulations	Политика и инструкции	Politiques et règlements
Bonnes pratiques en matière de gestion des risques biologiques	Good practices in biorisk management	Положительный опыт в управлении биориском	Bonnes pratiques en matière de gestion des risques biologiques
Médecine du travail	Staff occupational work services	Штат профессиональных услуг по работе	Médecine du travail
Communication au sein du réseau	Communication within the network	Коммуникация в пределах сети	Communication au sein du réseau
Stratégie de communication	Communication strategy	Стратегия коммуникации	Stratégie de communication
Soutien, assistance et conseils	Support, helpdesk and advises	Поддержка, служба поддержки и советы	Soutien, assistance et conseils
Bulletin du réseau de laboratoire	Laboratory network bulletin	Бюллетень лабораторной сети	Bulletin du réseau de laboratoire
Site Web du réseau de laboratoire	Laboratory network website	Веб-сайт лабораторной сети	Site Web du réseau de laboratoire
Possibilités de communication	Communication possibilities	Коммуникационные возможности	Possibilités de communication
Associations professionnelles	Professional associations	Профессиональные объединения	Associations professionnelles
Analyse des goulets d'étranglement	Bottleneck analysis	Анализ критических параметров	Analyse des goulets d'étranglement
Conclusions	Conclusions	Выводы	Conclusions
1- Information générale	1-General information	1-Общие сведения	1- Information générale
Informations générales	General information	Общие сведения	Informations générales
Système de laboratoire évalués	Laboratory system assessed	Оцениваемая лабораторная система	Système de laboratoire évalués
Date de l'évaluation	Date of the assessment	Дата оценки	Date de l'évaluation
Nom de la coordination centrale	Name of the central coordination	Название центрального координационного органа	Nom de la coordination centrale
Adresse postale coordination	Coordination postal address	Почтовый адрес координационного органа	Adresse postale coordination
Email	Email	Адрес электронной почты	Email
Téléphone	Telephone	Телефон	Téléphone
Nom du chef de la coordination des laboratoires	Name of the Head of the laboratory coordination	Имя руководителя лаборатории координации	Nom du chef de la coordination des laboratoires
Principal évaluateur	Name and title of the responding person 1	Имя и титул респондента 1	Principal évaluateur
Nom et titre de la personne répondant 1	Name and title of the responding person 2	Имя и титул респондента 2	Nom et titre de la personne répondant 1
Nom et titre de la personne répondant 2	Name and title of the responding person 3	Имя и титул респондента 3	Nom et titre de la personne répondant 2
Nom et titre de la personne répondant 3	Name and title of the responding person 4	Имя и титул респондента 4	Nom et titre de la personne répondant 3
Nom et titre de la personne répondant 4	Name and title of the responding person 5	Имя и титул респондента 5	Nom et titre de la personne répondant 4
Résumé de la liste des documents à fournir lors de l'évaluation:	Summary of the list of documents to be provided during assessment:	Сводный список документов используемый во время оценки :	Résumé de la liste des documents à fournir lors de l'évaluation:
Document	Document	Документ	Document
Critères d'ouverture des laboratoires (règlements, enregistrement, etc.)	Laboratory opening requirements (regulations, registration etc.)	Требования по открытию лаборатории (правила , регистрация и тд .)	Critères d'ouverture des laboratoires (règlements, enregistrement, etc.)
Liste des laboratoires de référence internationaux pour référence	List of international reference laboratories for specimen referral	Список международных реферальных лабораторий для направления образца	Liste des laboratoires de référence internationaux pour référence
Document de régulation du réseau de laboratoire	Laboratory network regulatory document	Лабораторный сетевой нормативный документ	Document de régulation du réseau de laboratoire
Document de réglementation des laboratoires de référence (s)	Reference laboratory(ies) regulatory document	Нормативный документ реферальной лаборатории(ий)	Document de réglementation des laboratoires de référence (s)
Lignes directrices pour l'organisation du RLSP pour la surveillance des maladies	Guideline for the PHL organization for disease surveillance	Руководство для организации лабораторий общественного здравоохранения по надзору за болезнями	Lignes directrices pour l'organisation du RLSP pour la surveillance des maladies
Directive d'application du RSI pour les laboratoires	IHR application guideline for laboratories	ММСП руководство по применению для лаборатории	Directive d'application du RSI pour les laboratoires
Liste des partenariats et des collaborations des laboratoires	List of laboratory partnerships and collaborations	Список лабораторных партнерств и сотрудничеств	Liste des partenariats et des collaborations des laboratoires
Procédures analytiques disponibles et leur promotion à votre niveau	Analytical procedures available and promoted at your level	Аналитические процедуры доступны и поддержаны на вашем уровне	Procédures analytiques disponibles et leur promotion à votre niveau
Formulaires de demande de spécimens	Specimen request forms	Образец формы заявки	Formulaires de demande de spécimens
Procédures de collecte et de transport des échantillons	Specimen collection and transport procedures	Процедуры забора образцов и транспорта	Procédures de collecte et de transport des échantillons
Lignes directrices de biosécurité en laboratoire	Laboratory biosafety guidelines	Лабораторные рекомендации по биологической безопасности	Lignes directrices de biosécurité en laboratoire
Processus de mise en œuvre des recommandations de l'évaluation des risques biologiques	Biorisk assessment recommendations implementation process	Процесс внедрения рекомендаций по оценке биориска	Processus de mise en œuvre des recommandations de l'évaluation des risques biologiques
Coordonnées de l'organisme de certification en biosécurité ou des PSM	Contact details of the safety/BSL certification body	Контактная информация по безопасности/ сертификационный орган для лаборатории биологической безопасности	Coordonnées de l'organisme de certification en biosécurité ou des PSM
Normes officielles pour l'élimination des déchets médicaux / incinération	Official norms for medical waste disposal/incineration	Официальные нормы для утилизации медицинских отходов/ сжигания	Normes officielles pour l'élimination des déchets médicaux / incinération
Registre de laboratoire ou modèle	Laboratory logbook/template	Лабораторный журнал /шаблон	Registre de laboratoire ou modèle
Liste des activités EEQ dans le pays (national / international)	List of EQA activities in the country (national/international)	Список деятельности по внешнему контролю качества в стране (национальной/ международный)	Liste des activités EEQ dans le pays (national / international)
Liste des mesures de CQI promus à votre niveau	List of IQC measures promoted at your level	Список мер по внутреннему контролю качества проведенных на вашем уровне	Liste des mesures de CQI promus à votre niveau
Exemple de recommandations d'évaluations de laboratoires	Example of laboratory assessment recommendations	Примеры рекомендаций по лабораторной оценке	Exemple de recommandations d'évaluations de laboratoires
Panels d'analyses qui peuvent être accrédité à l'échelle nationale ou internationale	Panel of analysis that can be accredited nationally or internationally	Группа анализов, которые могут быть аккредитированы на национальном или на международном уровне	Panels d'analyses qui peuvent être accrédité à l'échelle nationale ou internationale
Coordonnées de votre organisme international de certification	Contact details of your eventual international certification body	Контактная информация вашего потенциального международного органа по сертификации	Coordonnées de votre organisme international de certification
Nom et coordonnées de l'organisme international d'accréditation	Name and contact details of this international accreditation body	Название и контактные данные этого международного органа по аккредитации	Nom et coordonnées de l'organisme international d'accréditation
guideline de maintenance des équipements de laboratoire	Lab equipment maintenance guidelines	Руководство по техническому обслуживанию лабораторного оборудования	guideline de maintenance des équipements de laboratoire
Détails des mécanismes d'approvisionnement/réapprovisionnement	Details of the supply/resupply mechanisms	Детали механизмов пополнения запаса / поставки	Détails des mécanismes d'approvisionnement/réapprovisionnement
Formulaires de rapport d'analyse	Laboratory reporting forms	Формы ответа в лаборатории	Formulaires de rapport d'analyse
Exemple de rapport d'analyse	Example of laboratory report	Пример лабораторного отчета	Exemple de rapport d'analyse
Directives spécifique d'AQ pour les laboratoires	Laboratory quality assurance specific guidelines	Специальное руководство по обеспечению качества в лаборатории	Directives spécifique d'AQ pour les laboratoires
Lignes directrices spécifiques de management des laboratoires	Laboratory management specific guidelines	Специальное руководство по управлению лабораторией	Lignes directrices spécifiques de management des laboratoires
Lignes directrices spécifiques laboratoire pour chaque maladie prioritaire	Laboratory specific guidelines for each priority disease	Специальное руководство для каждого заболевания представляющего проиритет	Lignes directrices spécifiques laboratoire pour chaque maladie prioritaire
Plan de supervision des laboratoires, stratégie et grille	Laboratory supervision plan, strategy and grid	План по надзору в лаборатории, стратегия и формат	Plan de supervision des laboratoires, stratégie et grille
Détails sur les stratégies d'apprentissage à distance	Details about Distance Learning strategies	Детали по стратегии дистанционного обучения	Détails sur les stratégies d'apprentissage à distance
Informations sur les éventuels SIGL utilisés dans le pays	Background information about the eventual LIMS used in the country	Базовая информация на которой будет основано использование LIMS в вашей стране	Informations sur les éventuels SIGL utilisés dans le pays
Exemple de bulletins de laboratoires, si disponible	Example of laboratory bulletin, if available	Пример лабораторного бюллетена , если таковой имеется	Exemple de bulletins de laboratoires, si disponible
Site Internet du réseau de laboratoires et des laboratoires de référence	Laboratory network, reference labs website name	Лабораторная сеть, название вебсайта реферальных лабораторий	Site Internet du réseau de laboratoires et des laboratoires de référence
Détails sur les associations professionnelles biologistes / techniciens	Details about laboratorians/technicians professional associations	Детали о лабораторных/технических профессиональных ассоциациях	Détails sur les associations professionnelles biologistes / techniciens
Organigramme du MS (structure du système de surveillance en santé publique)	MOH Organization chart in regards to the structure of public health surveillance system	Организационная схема МинЗдрава касающаяся структуры системы надзора за общественным здравоохраниением	Organigramme du MS (structure du système de surveillance en santé publique)
Plan stratégique des services de laboratoire	Strategic Plan for Laboratory Services	Стратегический план лабораторного сервиса	Plan stratégique des services de laboratoire
2- Gouvernance et leadership pour le système de laboratoire	2. Laboratory system governance and leadership	2. Руководство лабораторной системы и лидерство	2- Gouvernance et leadership pour le système de laboratoire
Mécanisme de coordination du système de laboratoire	Lab system coordination mechanism	Координационная система лабораторной системы	Mécanisme de coordination du système de laboratoire
Est-ce que votre ministère de la santé (ou le ministère concerné) possède une unité / corps / entité dédiée, en charge de la coordination du système de laboratoires de santé ?	Does your Ministry of health (or relevant Ministry) have a dedicated unit/body/entity in charge of your health laboratory system coordination?	Есть ли в вашем МинЗдраве (или в соответствующем министерстве) специальное подразделение/орган/ субьект ответственный за координацию вашей лабораторной системой здравоохраниения ?	Est-ce que votre ministère de la santé (ou le ministère concerné) possède une unité / corps / entité dédiée, en charge de la coordination du système de laboratoires de santé ?
Existe t-il un décret officiel créant cette unité de coordination ?	Is there an official decree/executive order creating the coordination unit/body?	Существет ли официальный закон /специальный указ для создания координационной единицы /органа?	Existe t-il un décret officiel créant cette unité de coordination ?
Si oui / partiel :	If yes/partial:	Если да/в частности:	Si oui / partiel :
Existe t-il un décret officiel définissant les TdR les rôles et les missions de l'unité ?	Is there an official decree/executive order defining the ToRs/roles and missions of the unit?	Существет ли указ /правительственное распоряжение определяющий сферу действия/роли и миссии этого органа ?	Existe t-il un décret officiel définissant les TdR les rôles et les missions de l'unité ?
Cette unité dispose t'elle d'un budget spécifique pour son fonctionnement ?	Has this unit a dedicated budget for its functionning?	Существует ли отдельный бюджет для его функционирования ?	Cette unité dispose t'elle d'un budget spécifique pour son fonctionnement ?
Cette unité a t'elle développé des mécanismes de coordination avec les programmes de lutte spécifiques de maladies ?	Has this unit developed coordination mechanisms with disease-specific control programmes?	Создан ли этим органом координационный механизм охватывающий болезне специфические контрольные программами ?	Cette unité a t'elle développé des mécanismes de coordination avec les programmes de lutte spécifiques de maladies ?
Cette unité a-t-elle un rôle de surveillance, de désignation et de supervision des laboratoires de référence ?	Has this unit an oversight role of reference laboratory designation and operations?	Возлагается ли на этом органе также надзорная роль реферальной лаборатории?	Cette unité a-t-elle un rôle de surveillance, de désignation et de supervision des laboratoires de référence ?
Si oui, merci de préciser si c'est le cas pour les laboratoires publics et/ou privés	If yes, please precise if for public and/or private labs	Если да, пожалуйста укажите для какой лаборатории общественной и/или частной	Si oui, merci de préciser si c'est le cas pour les laboratoires publics et/ou privés
Cette unité a-t-elle un rôle dans le développement de la réglementation et des opérations des laboratoires privés ?	Has this unit an oversight role of private laboratory regulations and operations?	Возлагается ли на этом органе также роль надзора за инструкциями и операциями частных лабораторий ?	Cette unité a-t-elle un rôle dans le développement de la réglementation et des opérations des laboratoires privés ?
Est-ce que cette unité participe à des comités liés à la santé publique tels que les comités de préparation à la grippe, les comités d'urgence ou les comités de vaccination ?	Does this unit participate in public health-related committees such as influenza preparedness committees, emergency committees, or immunization committees?	Участвует ли этот орган в комитете касающемся общественного здравоохранения такие как комитет по готовности гриппа , комитет по чрезвычайным обстоятельствам , или комитет по иммунизации?	Est-ce que cette unité participe à des comités liés à la santé publique tels que les comités de préparation à la grippe, les comités d'urgence ou les comités de vaccination ?
Cette unité de coordination agit-elle en concertation avec d'autres ministères concernés (Agriculture, Environnement) ou agences ?	Do the coordinating unit coordinate its activities with other relevant Ministries (Agriculture, environnement) or agencies?	Координирует ли координационный орган его деятельность с соответствующим Министерством (Сельское хозяйство,окружаящая среда) или агенством?	Cette unité de coordination agit-elle en concertation avec d'autres ministères concernés (Agriculture, Environnement) ou agences ?
L'unité est-elle assistée par un organe consultatif de haut niveau (comité ou commission)?	Is the unit assisted by a high level advisory body (committee or commission)?	Получает ли этот орган консультации от экспертов (комитетq, комиссии)?	L'unité est-elle assistée par un organe consultatif de haut niveau (comité ou commission)?
Politique de laboratoire et plan stratégique	Laboratory policy and strategic plan	Политика лаборатории и стратегический план	Politique de laboratoire et plan stratégique
Y a-t-il une politique de laboratoire définissant la vision et les objectifs de votre système de laboratoire ?	Is there a laboratory policy defining the vision and objectives of your laboratory system?	Существет ли лабораторная политика, определяющая видение и цели вашей лабораторной системы?	Y a-t-il une politique de laboratoire définissant la vision et les objectifs de votre système de laboratoire ?
Si oui, cette politique traite-elle les éléments suivants :	If yes, does the policy address the following components:	Если да, рассматриваются ли следующие компоненты :	Si oui, cette politique traite-elle les éléments suivants :
Coordination des laboratoire, gouvernance / leadership ?	Laboratory coordination and governance/leadership?	Лабораторная координация и руководствo/управление ?	Coordination des laboratoire, gouvernance / leadership ?
Gestion des laboratoires et structure organisationnelle	Laboratory management and organizational structure?	Лабораторное управление и организационная структура?	Gestion des laboratoires et structure organisationnelle
Critères et spécification pour les équipements de laboratoire, les techniques de diagnostic et les ressources humaines ?	Laboratory benchmarks for infrastructure, equipment, testing techniques and manpower?	Лабораторная база для инфраструктуры , оборудования , испытания техники и кадры ?	Critères et spécification pour les équipements de laboratoire, les techniques de diagnostic et les ressources humaines ?
Gestion des ressources humaines - programme d'induction et de formation continue	Human resource management-induction and in-service	Управление - индукция кадровыми ресурсами и в обслуживании	Gestion des ressources humaines - programme d'induction et de formation continue
Systèmes de management de la qualité	Quality management systems	Система управления качеством	Systèmes de management de la qualité
Gestion des achats et des stocks	Procurement and supply management	Управление закупками и поставками	Gestion des achats et des stocks
Gestion de l'équipement de laboratoire	Laboratory equipment management	Управление лабораторным оборудованием	Gestion de l'équipement de laboratoire
Système de gestion de l'information de laboratoire	Laboratory information management system	Лабораторная система управления информацией	Système de gestion de l'information de laboratoire
Sécurité et gestion des déchets	Safety and waste management	Служба техники безопасности и утилизация отходов	Sécurité et gestion des déchets
Régulations appliquées aux laboratoires	Laboratory regulations	Лабораторные инструкции	Régulations appliquées aux laboratoires
Financement des laboratoires	Laboratory financing	Лабораторное финансирование	Financement des laboratoires
Y a-t-il un plan stratégique de développement des laboratoires ou autre plan stratégique avec une composante laboratoire ?	Is there a laboratory developpment strategic plan or other strategic plan/s with a laboratory component?	Существует ли лабораторный стратегический план развития или другой стратегический план /планы с лабораторным компонентом ?	Y a-t-il un plan stratégique de développement des laboratoires ou autre plan stratégique avec une composante laboratoire ?
Si oui :	If yes:	Если да:	Si oui :
Le plan est-il financé et mis en œuvre ?	Is the plan funded and implemented?	Финансируется и внедряется ли этот план?	Le plan est-il financé et mis en œuvre ?
Y a-t-il des indicateurs pour suivre les services de laboratoire (dans le cadre du suivi du plan stratégique ou indépendamment du plan ) ?	Are there indicators to monitor laboratory services (as part of the strategic plan monitoring or separately from the plan)?	Существуют ли индикаторы для контроля лабораторных сервисов( как часть стратегического плана управления или отдельно )?	Y a-t-il des indicateurs pour suivre les services de laboratoire (dans le cadre du suivi du plan stratégique ou indépendamment du plan ) ?
Financement des services de laboratoire	Laboratory services funding	Финансирование лабораторных сервисов	Financement des services de laboratoire
Comment les services de laboratoire sont-ils financés (pour chaque source, préciser le pourcentage de financement ) ? informations	How are the laboratory services funded (for each source, specify percentage of funding)? Information	Как финансируются лабораторные сервисы (для каждого источника, укажите процент финансирования )? информация	Comment les services de laboratoire sont-ils financés (pour chaque source, préciser le pourcentage de financement ) ? informations
Gouvernement ou assurance santé	Government or public health insurance	Государственная страховка или страховка общественного здравоохранения	Gouvernement ou assurance santé
Paiement par les patients	User's fees	Расходы пользователей	Paiement par les patients
Bailleurs de fonds	Donors	Доноры	Bailleurs de fonds
Autre (précisez)	Other (specify)	Другие (укажите)	Autre (précisez)
Y a-t-il un budget spécifique attribué pour les activités des laboratoires de santé publique (tels que les laboratoires de référence et les réseaux de labos) ?	Is there a specific budget assigned for public health laboratory activities (such as reference laboratories and networks operations)?	Определен ли специальный бюджет для деятельности лабораторий общественного здравоохранения (такие как реферальные лаборатории или операции сети )?	Y a-t-il un budget spécifique attribué pour les activités des laboratoires de santé publique (tels que les laboratoires de référence et les réseaux de labos) ?
Une analyse coût -efficacité a-t-elle été effectuée pour sélectionner techniquement et financièrement les technologies et les méthodes de laboratoire appropriées ?	Has a cost-effectiveness analysis been performed to select technically and financially appropriate laboratory technologies and methods?	Проводится ли анализ рентабельности при выборе технически и финансово соответстенных технологий и методов ?	Une analyse coût -efficacité a-t-elle été effectuée pour sélectionner techniquement et financièrement les technologies et les méthodes de laboratoire appropriées ?
Les prix des analyses sont-ils régulés ?	Are testing prices regulated?	Регулируются ли цены тестов ?	Les prix des analyses sont-ils régulés ?
Si oui , sont-ils prix définis / recommandés par : (information )	If yes, are prices defined/recommended by: (information)	Если ла, определены ли цены /по рекоммендации: (информация)	Si oui , sont-ils prix définis / recommandés par : (information )
Un règlement / une législation nationale ?	A national regulation/legislation?	Национальные регуляции/законы?	Un règlement / une législation nationale ?
Le système public d'assurance-maladie ?	Public health insurance system?	Общественная система страхования?	Le système public d'assurance-maladie ?
Un système privé d'assurance-maladie ?	Private health insurance system?	Частная система страхования?	Un système privé d'assurance-maladie ?
Autre (précisez)	Other (specify)	Другие (укажите)	Autre (précisez)
3- Structure et organisation des laboratoires	3. Laboratory structure and organization	3. Структура и организация лаборатории	3- Structure et organisation des laboratoires
Structure du système de laboratoire	Laboratory system structure	Структура лабораторной системы	Structure du système de laboratoire
La structure organisationnelle des services de laboratoire est-elle clairement définie avec des lignes d'autorité hiérarchiques claires ?	Is organizational structure of the laboratory services clearly defined with lines of authority?	Четко ли определена организационная структура лабораторных сервисов совместно с руководством?	La structure organisationnelle des services de laboratoire est-elle clairement définie avec des lignes d'autorité hiérarchiques claires ?
Les laboratoires sont-ils organisés via un système à plusieurs niveaux avec différents niveaux de fonctions ? Si oui, fournir les documents	Are the laboratories organized in a tiered system with different levels of functions? If yes, provide document	Организованы ли лаборатории по ярусной системе с различными уровнями функций ? Если да, приведите длкумент	Les laboratoires sont-ils organisés via un système à plusieurs niveaux avec différents niveaux de fonctions ? Si oui, fournir les documents
Y a-t-il un inventaire ou un répertoire des laboratoires du pays (centre de santé, hôpital, santé publique, enseignement, recherche, etc. ) ?	Is there an inventory or directory of laboratories performing laboratory testing (health centre, hospital, public health, academic, research, etc.)?	Проводится ли инвентарная или директоральная проверка лабораторий проводящих анализы(центр здравоохраниения, госпиталь, общественное здравохраниение, академические, научные, и. тд.)?	Y a-t-il un inventaire ou un répertoire des laboratoires du pays (centre de santé, hôpital, santé publique, enseignement, recherche, etc. ) ?
Est-ce que cet inventaire tient compte des laboratoires privés ?	Does this inventory take into account private laboratories?	Проводится ли инвентаризация в частных лабораториях?	Est-ce que cet inventaire tient compte des laboratoires privés ?
Veuillez entrer le nombre de laboratoires pour chaque catégorie : (information )	Please enter the number of labs for each category: (information)	Пожалуйста введите число лабораторий для каждой категории: (информация)	Veuillez entrer le nombre de laboratoires pour chaque catégorie : (information )
Laboratoires central / national / université médicale/ référence	Central/National/Medical college/ Reference laboratories	Центральная/Национальная/Медицинский коледж/ Реферальная лаборатория	Laboratoires central / national / université médicale/ référence
Laboratoires régionaux	Intermediate/regional	Среднего уровня/региональная/ Государственная/районная лаборатория	Laboratoires régionaux
Laboratoire de district	District laboratories	Районные лаборатории	Laboratoire de district
Laboratoire de sous district	Community Health Center (sub-district level)	Общественный центр здравохранения (подрайонный уровень)	Laboratoire de sous district
Centre de santé primaires	Primary Health Center	Первичные центры здравоохраниения	Centre de santé primaires
Laboratoires privés	Private laboratories	Частные лаборатории	Laboratoires privés
Organisation des laboratoires de référence	Reference laboratories organization	Организация реферальных лабораторий	Organisation des laboratoires de référence
Les laboratoires de référence sont-ils clairement identifiés pour les maladies prioritaires ou les menaces pour la santé publique ?	Are reference laboratories identified for priority diseases or public health threats?	Определены ли реферальные лаборатории по приоритарным заболеваниям или степени угрозы общественному здравоохранению?	Les laboratoires de référence sont-ils clairement identifiés pour les maladies prioritaires ou les menaces pour la santé publique ?
Ces laboratoires de référence sont-ils officiellement désignés (par exemple par décret) ?	Are these reference laboratories officially designated (e.g. by executive order, )?	Определены ли реферальные лаборатории официально (напр. по указу, )?	Ces laboratoires de référence sont-ils officiellement désignés (par exemple par décret) ?
Les laboratoires de référence font-ils partie de votre système d'alerte précoce mis en place pour les événements de santé publique / épidémies ?	Are reference laboratories part of your early warning system in place for public health events/outbreaks?	Является ли реферальная лаборатория частью ранней системы оповещения в случае происшествий в общественном здравоохранении /вспышек?	Les laboratoires de référence font-ils partie de votre système d'alerte précoce mis en place pour les événements de santé publique / épidémies ?
Des représentants des laboratoires de référence participent-ils régulièrement à des réunions de préparation aux événement de santé publique ou de préparation aux épidémies ?	Do representatives from reference laboratories routinely participate in outbreak or public health event preparedness and management meetings?	Участвуют ли представитали реферальных лабораторий рутинно в заседаниях по подготовке и управлению вспышками и в случае происшествий в общественном здравоохранении ?	Des représentants des laboratoires de référence participent-ils régulièrement à des réunions de préparation aux événement de santé publique ou de préparation aux épidémies ?
Des représentants des laboratoires de référence participent-ils régulièrement à des investigation sur le terrain lors d'événements de santé publique (par exemple lors d'épidémies) ?	Do representatives from reference laboratories routinely participate in field investigations during public health events (e.g. outbreaks)?	Участвуют ли представитали реферальных лабораторий рутинно в полевых исследованиях в случае происшествий в общественном здравоохранении (напр. вспышек)?	Des représentants des laboratoires de référence participent-ils régulièrement à des investigation sur le terrain lors d'événements de santé publique (par exemple lors d'épidémies) ?
Une liste des laboratoires de référence internationaux est-elle disponible ?	Is a list of international reference laboratories available?	Существует ли список международных реферальных лабораторий?	Une liste des laboratoires de référence internationaux est-elle disponible ?
Laboratoires de référence spécifiques de maladies	Disease specific reference laboratories	Реферальные лаборатории по специфическим заболеваниям	Laboratoires de référence spécifiques de maladies
Y a-t-il un laboratoire de référence désigné pour les agents pathogènes / maladies suivantes ? :	Is there any designated reference laboratory for the following pathogens/diseases?:	Сущнствуют ли специальные реферальные лаборатории для следующих патогенов/заболеваний?:	Y a-t-il un laboratoire de référence désigné pour les agents pathogènes / maladies suivantes ? :
Infections bactériennes	Bacterial infections	Бактериальные инфекции	Infections bactériennes
Bacillus anthracis	Bacillus anthracis	Bacillus anthracis	Bacillus anthracis
Brucella	Brucella	Бруцелла	Brucella
Choléra	Cholera	Холера	Choléra
Diphtérie	Diphteria	Дифтерия	Diphtérie
Leptospira interrogans	Leptospira interrogans	Leptospira interrogans	Leptospira interrogans
Neisseria / Haemophilus	Neisseria/Haemophilus	Нейссерия/Гемофилус	Neisseria / Haemophilus
Pneumoccus / Streptococcus	Pneumoccus/Streptococcus	Пнемвококк/Стрептококк	Pneumoccus / Streptococcus
Coqueluche	Pertussis	Коклюш	Coqueluche
Shigella / Salmonella / E. coli	Shigella/Salmonella/E.coli	Шигелла/Салмонелла/Кишечная палочка	Shigella / Salmonella / E. coli
Syphilis	Syphilis	Сифилис	Syphilis
TB	TB	TB	TB
Rickettsia	Rickettsia	Рикеттсия	Rickettsia
Yersinia spp .	Yersinia spp.	Yersinia spp.	Yersinia spp .
Infections virales	Viral infections	Вирусные инфекции	Infections virales
grippe aviaire	Avian influenza	Птичий грипп	grippe aviaire
CCHF	CCHF	CCHF	CCHF
Hépatites (A , B, C , E)	Hepatitis (A, B, C, E)	Гепатит A, B, C, E	Hépatites (A , B, C , E)
VIH	HIV	ВИЧ	VIH
Grippe humaine saisonnière	Human seasonal Influenza	Сезонный грипп человека	Grippe humaine saisonnière
TBE	TBE	TBE	TBE
Rougeole / rubéole	Measles/rubella	Корь/Краснуха	Rougeole / rubéole
Rotavirus	Rotavirus	Ротавирус	Rotavirus
La fièvre du Nil occidental	West Nile fever	Лихорадка Западного Нила	La fièvre du Nil occidental
Infections parasitaires / fongiques	Parasitological/fungal infections	Паразитологические/грибковые инфекции	Infections parasitaires / fongiques
Leishmania	Leishmania	Лейшмания	Leishmania
Cryptococcus	Cryptococcus	Криптокок	Cryptococcus
Paludisme	Malaria	Малярия	Paludisme
Réseau(x) de laboratoires	Laboratory network (s)	Лабораторная сеть(и)	Réseau(x) de laboratoires
Les laboratoires sont-ils organisés en réseau pour les analyses cliniques ( hématologie , biochimie, .. ), permettant par exemple l'accès à des tests spécialisés ou de confirmation non disponible au niveau des patients ?	Are laboratories organized in network/s for clinical testing (heamatology, chemistry, ..) purposes (e.g. access to specialized or confirmatory testing that is not available at the patient location)?	Организованы ли лаборатории в сети /ях для клиниченского тестирования (гематология, химия, ..) цели (напр. доступ к специализированным или конфирмационным тестам которых нет в наличии на месте приема больного )?	Les laboratoires sont-ils organisés en réseau pour les analyses cliniques ( hématologie , biochimie, .. ), permettant par exemple l'accès à des tests spécialisés ou de confirmation non disponible au niveau des patients ?
Si oui ou partiel, veuillez décrire pour chaque réseau : les noms des laboratoires membres (ou types de labos), les mécanismes de mise en réseau (en particulier la façon dont les échantillons et les données sont partagées au niveau du réseau), la documentation développés (SOP, algorithme de test, feuille de rendu du résultat) et les sources de financement	If yes or partial, please describe for each network: member laboratory names or types, networking mechanisms (especially how samples and data are shared across the networks), documentation developed (SOPs, testing algorithm, reports forms) and funding sources	Если да или частисно , пожалуйста опишите для каждой сети : название или тип лабораторий участников , механизмы сети (особенно как образцы и данные распределяются в сети), созданную документацию (СОПы, алгорифмы тестирования, формы ответов) и источники финансирования	Si oui ou partiel, veuillez décrire pour chaque réseau : les noms des laboratoires membres (ou types de labos), les mécanismes de mise en réseau (en particulier la façon dont les échantillons et les données sont partagées au niveau du réseau), la documentation développés (SOP, algorithme de test, feuille de rendu du résultat) et les sources de financement
Les laboratoires sont-ils organisés en réseaux à des fins de santé publique ou de surveillance ?	Are laboratories organized in networks for public health or surveillance purposes?	Организованы ли лаборатории в сети для общественного здравоохранения или в целях надзора ?	Les laboratoires sont-ils organisés en réseaux à des fins de santé publique ou de surveillance ?
Si oui ou partiel, veuillez décrire pour chaque réseau : les noms des laboratoires membres (ou types de labos), les mécanismes de mise en réseau (en particulier la façon dont les échantillons et les données sont partagées au niveau du réseau), la documentation développés (SOP, algorithme de test, feuille de rendu du résultat) et les sources de financement	If yes or partial, please describe for each network: member laboratory names or types, networking mechanisms (especially how samples and data are shared across the networks), documentation developed (SOPs, testing algorithm, reports forms) and funding sources	Если да или частисно , пожалуйста опишите для каждой сети : название или тип лабораторий участников , механизмы сети (особенно как образцы и данные распределяются по сети), созданную документацию (СОПы, алгорифмы тестирования, формы ответов) и источники финансирования	Si oui ou partiel, veuillez décrire pour chaque réseau : les noms des laboratoires membres (ou types de labos), les mécanismes de mise en réseau (en particulier la façon dont les échantillons et les données sont partagées au niveau du réseau), la documentation développés (SOP, algorithme de test, feuille de rendu du résultat) et les sources de financement
Les laboratoires privés font-ils partie du réseau de surveillance ?	Are private laboratories part of the surveillance network/s?	Являются ли частные лаборатории частью сети/ей по надзору ?	Les laboratoires privés font-ils partie du réseau de surveillance ?
Si oui, cette participation des laboratoires privés est-elle obligatoire, imposées par la loi, par un accord contractuel, etc. ?	If yes, is participation of private laboratories mandatory, imposed by law, through contractual agreement, etc.?	Если да, то является ли участие частных лабораторий обязательным , по закону , через соглашение , и т.д , ?	Si oui, cette participation des laboratoires privés est-elle obligatoire, imposées par la loi, par un accord contractuel, etc. ?
S'agit-il de réseau(x) officiellement désignés (par une directive, par décret, par les autorités nationales) ?	Are these network/s officially designated (e.g. by directive, by regulation, by national authorities)?	Обозначена ли официально эта сеть/и (напр, на основе директивы, регуляции, федеральными властями)?	S'agit-il de réseau(x) officiellement désignés (par une directive, par décret, par les autorités nationales) ?
Les laboratoires centraux / de référence ont-ils établi des partenariats avec des laboratoires / organismes internationaux ?	Do laboratories (Central/reference) have established partnerships with international labs/agencies?	Струдничают ли лаборатории (Центральные/реферальные) с международными лабораториями/агенствами ?	Les laboratoires centraux / de référence ont-ils établi des partenariats avec des laboratoires / organismes internationaux ?
Les laboratoires de référence sont-ils membres de réseaux internationaux ?	Are reference laboratories members of international networks?	Входят ли реферальные лаборатории в международные сети лабораторий?	Les laboratoires de référence sont-ils membres de réseaux internationaux ?
Si oui ou partiel, veuillez fournir la liste des laboratoires et des réseaux internationaux	If yes or partial, please provide the list of laboratories and networks	Если да или частично,пожалуйста приведите список лабораторий и сетей	Si oui ou partiel, veuillez fournir la liste des laboratoires et des réseaux internationaux
Avez-vous une liste des maladies à déclaration obligatoire / déclaration à des fins de surveillance ?	Do you have a list of notifiable/reportable diseases for surveillance purpose?	Есть ли у вас список подлежащих регистрации/уведомлению заболеваний в целях надзора?	Avez-vous une liste des maladies à déclaration obligatoire / déclaration à des fins de surveillance ?
Avez-vous la définition de cas, versant laboratoire, pour ces maladies à déclaration obligatoire ?	Do you have laboratory case definition for these notifiable/reportable diseases?	Есть лабораторное определение случая для подлежащих регистрации/уведомлению заболеваний ?	Avez-vous la définition de cas, versant laboratoire, pour ces maladies à déclaration obligatoire ?
Y a-t-il des formulaires de notification standardisés pour les données de laboratoire au sein du réseau ?	Are there standardized reporting form/s for laboratory data within and across network/s?	Стандартизированы ли формы ответа лабораторий внутри и по всей сети ?	Y a-t-il des formulaires de notification standardisés pour les données de laboratoire au sein du réseau ?
Système de référence des spécimens	Specimen referral system	Система направления образца	Système de référence des spécimens
Un réseau national de référence/transport des spécimens est-il établi dans tout le pays ?	Is integrated laboratory specimen referral network established across the country/state/system?	Образована ли сеть направления лабораторного образца в стране /штате/системе?	Un réseau national de référence/transport des spécimens est-il établi dans tout le pays ?
Des fonds sont-ils disponibles pour les envois d'échantillons ?	Are funds available for the specimen referral?	Имеются ли в наличии фонды для направления образца?	Des fonds sont-ils disponibles pour les envois d'échantillons ?
Y a-t-il un stock d'urgence de matériel de prélèvement et boîtes de transport (équipement protecteur personnel, matériel de prélèvement, milieux de transport) ?	Is there a stock of emergency sample collection and transport supplies (personal protective equipment, sample collection material, transport media)?	Есть ли запас средств для чрезвычайнаыхс лучаев забора образца и транпортировки , материалы для выборки , транспортные средства ? (средства индивидуальной защиты , забора образца, транспортные среды)?	Y a-t-il un stock d'urgence de matériel de prélèvement et boîtes de transport (équipement protecteur personnel, matériel de prélèvement, milieux de transport) ?
Si oui, où sont-ils positionnés / stockés ? (information)	If yes, where are they positioned/stored? (information)	Если да,где они находятся /хранятся? (ирформация)	Si oui, où sont-ils positionnés / stockés ? (information)
Niveau central	Central level	CSU	Niveau central
Niveau régional	Regional/state level	SSU	Niveau régional
Niveau district	District level	DSU	Niveau district
Niveau centre de santé	Health center level	SDU	Niveau centre de santé
Possédez-vous des emballages spécifiques, ou des critères écrits spécifiques d'emballage, pour l'expédition des échantillons ?	Do you have specific packaging, or specific written packaging criteria for specimen shipment?	Определены ли специальные критерии или специальные написанные критерии для отправления образцов?	Possédez-vous des emballages spécifiques, ou des critères écrits spécifiques d'emballage, pour l'expédition des échantillons ?
Les laboratoires publics sont-ils approvisionnés avec des triples emballages appropriés (UN) pour le transport aérien des échantillons ?	Are State laboratories supplied with appropriate UN triple package for air transport of specimens?	Снабжены ли Государственные лаборатории соответствующим ООН тройным пакетом для воздушного транспорта образцов ?	Les laboratoires publics sont-ils approvisionnés avec des triples emballages appropriés (UN) pour le transport aérien des échantillons ?
Est-ce que les laboratoires de l'État ont accès aux services de messagerie rapide (DHL, FedEx, World Courier ... )	Does State labs have access to rapid courier services (DHL, FedEx, World Courier…)	Существет ли курьерское обслуживание быстрой отправки образцов (DHL, FedEx, World Courier…)	Est-ce que les laboratoires de l'État ont accès aux services de messagerie rapide (DHL, FedEx, World Courier ... )
Ces expéditions interpays sont-elles couvertes financièrement par le MS / l'unité de surveillance ?	Are these interstate shipments financially covered by the MoH/surveillance unit?	Финансируются ли эти отправки МинЗдравом /Органом надзора?	Ces expéditions interpays sont-elles couvertes financièrement par le MS / l'unité de surveillance ?
La/les personne(s) en charge de l'expédition sont-elles formées pour le transport des matières infectieuses ?	Is the person(s) in charge of shipment trained for the transport of infectious substances?	Обучены ли лицо(а) ответственные за траспортирование инфекционных веществ ?	La/les personne(s) en charge de l'expédition sont-elles formées pour le transport des matières infectieuses ?
Sont-elles certifiés par des organismes internationaux (IATA/ICAO) ?	Is he/she certified to international regulations (ICAO or IATA certification)?	Имеет ли он/она международный сертификат (ICAO или IATA)?	Sont-elles certifiés par des organismes internationaux (IATA/ICAO) ?
Le recyclage ou la recertification sont-ils organisés tous les 2 ans ?	Is retraining/recertification every 2 years organized?	Проводится ли преобучение /ресертификация каждые 2 года ?	Le recyclage ou la recertification sont-ils organisés tous les 2 ans ?
Mécanismes de régulation des laboratoires	Laboratory regulation mechanism	Лабораторный механизм регуляции	Mécanismes de régulation des laboratoires
Y a-t-il un organisme de réglementation pour les services de laboratoire ?	Is there a regulatory body for laboratory services?	Существует ли регуляторный орган лабораторных сервисов ?	Y a-t-il un organisme de réglementation pour les services de laboratoire ?
Les laboratoires publics doivent-ils être enregistrés ou autorisés à opérer ?	Do public laboratories need to be registered or licensed to operate?	Требуется ли регистрация или лицензия для работы государственных лабораторий ?	Les laboratoires publics doivent-ils être enregistrés ou autorisés à opérer ?
Les laboratoires privés doivent-ils être enregistrés ou autorisés à opérer ?	Do private laboratories need to be registered or licensed to operate?	Требуется ли регистрация или лицензия для работы частных лабораторий ?	Les laboratoires privés doivent-ils être enregistrés ou autorisés à opérer ?
Si oui :	If yes:	Если да:	Si oui :
Veuillez décrire toute inscription et/ou les critères de ces licences	Please describe any registration and/or licensing criteria	Пожалуйста опишите критерии регистрации и/или лицензирования	Veuillez décrire toute inscription et/ou les critères de ces licences
L'autorisation ou la licence est-elle remise après une première visite sur le site ?	Is the license/work authorization delivered after an initial on-site visit?	Получают ли эту лицензию /разрешение на работу после первоначального визита на месте?	L'autorisation ou la licence est-elle remise après une première visite sur le site ?
L'autorisation ou la licence sont-elles révisées périodiquement ?	Is the license/work authorization periodically reviewed?	Обнавляется ли лицензия /разрешение на работу периодически?	L'autorisation ou la licence sont-elles révisées périodiquement ?
Les domaines suivants sont-ils réglementés (dans le cadre d'un mécanisme d'octroi de licences ou séparément) :	Are the following areas regulated (as part of licensing mechanism or separately):	Регулируются ли следующие сферы (как часть механизма лиценнзирования или отдельно ):	Les domaines suivants sont-ils réglementés (dans le cadre d'un mécanisme d'octroi de licences ou séparément) :
Dispositifs diagnostiques in vitro (y compris le matériel)	In vitro diagnostic devices (including equipment)	In vitro диагностические средства (включая приборы)	Dispositifs diagnostiques in vitro (y compris le matériel)
Les fabricants et les fournisseurs de diagnostic in vitro	IVD manufacturers and providers	IVD производители и поставщики	Les fabricants et les fournisseurs de diagnostic in vitro
Ressources humaines (formation initiale et continue)	Human resources (Pre-service training and CPD)	Человеческие ресурсы (Пре - сервисное обучение и CPD)	Ressources humaines (formation initiale et continue)
Méthodes et principes d'analyse de laboratoire	Laboratory testing methods/principles	Методы /принципы лабораторного тестирования	Méthodes et principes d'analyse de laboratoire
Transport des échantillons	Specimen transportation	Транспортировка образцов	Transport des échantillons
Gestion des données	Data management	Управление данными	Gestion des données
Gestion des risques biologiques	Biorisk management measures	Мероприятия по управлению биориском	Gestion des risques biologiques
L'éthique liée aux laboratoires	Laboratory related ethics	Лабораторные этические нормы	L'éthique liée aux laboratoires
Le respect des standards et de la législation est-elle vérifiée par des évaluations régulières?	Is compliance with standards/legislation regularly assessed through inspection?	Регулярно ли оценивается соответствие стандартам/законопроекту во время инспекции?	Le respect des standards et de la législation est-elle vérifiée par des évaluations régulières?
Des mesures disciplinaires sont-elles prises en cas de non-conformité avec la législation/réglementation ?	Is disciplinary action taken for non-compliance with legislation/regulations?	Проводятся ли дисциплинарные действия при не -соответствии стандартам/законопроекту /инструкциям?	Des mesures disciplinaires sont-elles prises en cas de non-conformité avec la législation/réglementation ?
Les lois et règlements sont-ils régulièrement évalués et mis à jour pour refléter l'évolution des besoins nationaux et internationaux ?	Are legislation and regulations regularly evaluated and updated to maintain relevance for evolving national and international needs?	Регулярно ли оцениваются и обновляются законопроекты и инструкции в соответстви с новыми национальными и международными требованиями ?	Les lois et règlements sont-ils régulièrement évalués et mis à jour pour refléter l'évolution des besoins nationaux et internationaux ?
Conformité RSI et laboratoires	Laboratory/IHR compliance	Лабораторное /ММСПсоответствие	Conformité RSI et laboratoires
Avez-vous déjà organisé une réunion / atelier pour les spécialistes de laboratoire concernant la mise en œuvre du RSI ?	Have you ever organized a meeting/workshop for laboratory specialists regarding IHR implementation?	Организуете ли вы встречи/учения лабораторных специалистов для внедрения ММСП требований?	Avez-vous déjà organisé une réunion / atelier pour les spécialistes de laboratoire concernant la mise en œuvre du RSI ?
Avez-vous publié une communication officielle indiquant le rôle des laboratoires concernant le respect du RSI ?	Have you released an official communication stating the role of labs regarding IHR compliance?	Сообщали ли вы официально о роли лабораторий в соответствии требованиям ММСП ?	Avez-vous publié une communication officielle indiquant le rôle des laboratoires concernant le respect du RSI ?
Avez-vous produit un guide expliquant comment intégrer les exigences du RSI dans le travail de routine des laboratoires ?	Did you produce a guideline explaining how to integrate IHR requirement in the routine lab work?	Выпущено ли руководство объясняющее как интегрировать требования ММСП в процесс рутинной лабораторной работы ?	Avez-vous produit un guide expliquant comment intégrer les exigences du RSI dans le travail de routine des laboratoires ?
Avez-vous communiqué la définition d'un ESPPI aux laboratoires ?	Did you communicate the definition of PHEIC to the laboratories?	Связываете ли вы определение PHEIC с лабораториями?	Avez-vous communiqué la définition d'un ESPPI aux laboratoires ?
Les laboratoires sont-ils inclus dans le système d'alerte précoce mis en place au sein du RSI ?	Are the laboratories included in the Early Warning System implemented within IHR?	Включены ли лаборатории в систему раннего оповещения работающей в пределах ММСП?,	Les laboratoires sont-ils inclus dans le système d'alerte précoce mis en place au sein du RSI ?
Veuillez nous fournir les documents ci-dessus (document ou site Internet)	Please provide us with any of the above document (hand/email/web address)	Пожалуйста приведите вышеуказанные документы (рукопись/элпочта/вебадрес)	Veuillez nous fournir les documents ci-dessus (document ou site Internet)
Collaboration avec le système de santé et de laboratoire de l'eau et des animaux	Collaboration with animal health and water laboratory system	Сотрудничество с лабораторной системой Продуктов питания/Воды	Collaboration avec le système de santé et de laboratoire de l'eau et des animaux
Connaissez-vous les systèmes de laboratoires alimentaires, de santé animale et d'analyse de l'eau ?	Are you aware of Animal Health and Food/Water Laboratory systems?	Есть ли у вас информация о системах лабораторий Здоровья животных и Продуктов питания/Воды?	Connaissez-vous les systèmes de laboratoires alimentaires, de santé animale et d'analyse de l'eau ?
Connaissez-vous les systèmes de laboratoires environnementaux et d'analyses toxicologiques ?	Are you aware of Environmental and Toxicological laboratory systems?	Есть ли у вас информация о системах лабораторий окружающей среды и токсикологии ?	Connaissez-vous les systèmes de laboratoires environnementaux et d'analyses toxicologiques ?
Y a-t-il un échange régulier d'informations à propos des zoonoses entre les laboratoires responsables des maladies humaines, des maladies animales et les laboratoires de sécurité alimentaire ? Si oui, fournir des détails	Is there a regular information exchange on zoonotic diseases among the labs responsible for human diseases and animal diseases and food safety? If yes, provide details	Происходит ли регулярный обмен информации о зоонозных заболеваниях среди лабораториий ответственных за работу над человеческими заболеваниями и животными заболеваниями и за безопасность пищевых продуктов?Если да , приведите детали	Y a-t-il un échange régulier d'informations à propos des zoonoses entre les laboratoires responsables des maladies humaines, des maladies animales et les laboratoires de sécurité alimentaire ? Si oui, fournir des détails
Cet échange d'informations est-il formalisé par un document officiel ?	Is this information exchange formalized through an official document?	Оформлен ли обмен информации посредстов официального документа ?	Cet échange d'informations est-il formalisé par un document officiel ?
Des réunions régulières de coordination sont-elles organisées ?	Are regular coordination meetings organized?	Организуются ли регулярные координационные втречи ?	Des réunions régulières de coordination sont-elles organisées ?
Des minutes sont-elles disponibles pour ces réunions ?	Are meeting minutes available for these meetings	Определено ли время для этих встреч	Des minutes sont-elles disponibles pour ces réunions ?
Surveillance de la résistance aux antimicrobiens	Antimicrobial resistance surveillance	Эпиднадзор за резистентностью к антибиотикам	Surveillance de la résistance aux antimicrobiens
Avez-vous accès, à votre niveau, aux services de surveillance suivants ?	Do you have access to the following surveillance services at your level?	Есть ли у вас доступ к следующим сервисам контроля на вашем уровне?	Avez-vous accès, à votre niveau, aux services de surveillance suivants ?
Surveillance de la résistance aux antibiotiques ?	Antibiotic resistance surveillance	Эпиднадзор за резистентностью к антибиотикам	Surveillance de la résistance aux antibiotiques ?
Surveillance de la résistance aux antituberculeux ?	Antituberculosis drugs resistance surveillance	Эпиднадзор за резистентностью к антитуберкулезным средствам	Surveillance de la résistance aux antituberculeux ?
Surveillance de la résistance aux antipaludiques ?	Antimalarial drug resistance surveillance	Эпиднадзор за резистентностью к антималярийным средствам	Surveillance de la résistance aux antipaludiques ?
Surveillance de la résistance aux antirétroviraux ?	Antiretroviral drug resistance surveillance	Эпиднадзор за резистентностью к антибиотикам	Surveillance de la résistance aux antirétroviraux ?
Surveillance de la résistance aux antiviraux ?	Antiviral drug resistance surveillance?	Эпиднадзор за резистентностью к антивирусным средствам	Surveillance de la résistance aux antiviraux ?
4- Système de gestion de la qualité	4. Laboratory quality management system	4. Система управления качеством в лаборатории	4- Système de gestion de la qualité
Politique et plan qualité des laboratoires	Laboratory quality policy and plan	Политика качества в лаборатории и план	Politique et plan qualité des laboratoires
Y a-t-il un responsable qualité / point focal / unité en charge de la qualité ?	Is there a central laboratory quality officer/Focal point/unit?	Существует ли должностное лицо по контролю качеством в центральной лаборатории /координационный центр/отдел?	Y a-t-il un responsable qualité / point focal / unité en charge de la qualité ?
Si oui, veuillez fournir le nom et les coordonnées du bureau ou du responsable	If yes, name and contact details of the office/responsible person/s	Если да,его имя и контактные детали / ответственного лица/лиц	Si oui, veuillez fournir le nom et les coordonnées du bureau ou du responsable
Y a-t-il un document officiel résumant la politique qualité des laboratoires ?	Is there a laboratory quality policy statement?	Определена ли политика качества в лаборатории?	Y a-t-il un document officiel résumant la politique qualité des laboratoires ?
Y a-t-il un plan ou un programme d'assurance de la qualité pour les laboratoires ?	Is there a laboratory quality plan/programme?	Существует ли план качества в лаборатории/программа?	Y a-t-il un plan ou un programme d'assurance de la qualité pour les laboratoires ?
Veuillez décrire brièvement ce plan / programme	Please briefly describe this plan/programme	Пожалуйста в кратце опишите этот план/программу	Veuillez décrire brièvement ce plan / programme
Ce plan / programme est-il financé et mis en œuvre ?	Is this plan/programme funded and implemented?	Финансируется и внедряется ли эта программа ?	Ce plan / programme est-il financé et mis en œuvre ?
Normes pour les laboratoires	Standards for laboratories	Стандарт для лабораторий	Normes pour les laboratoires
Avez-vous approuvé/endorsé une norme nationale ou internationale de gestion de la qualité des laboratoires ?	Is there a national or international laboratory quality management standard(s) endorsed?	Утверждены ли национальные и международные стандарт (ы) по управлению качеством в лаборатории?	Avez-vous approuvé/endorsé une norme nationale ou internationale de gestion de la qualité des laboratoires ?
Veuillez préciser laquelle ( ISO 15189 ? 17025 ? National ? GBEA ? ... )	Please specify which one (ISO 15189? 17025?...)	Пожалуйста укажите который из них (ISO 15189? 17025?...)	Veuillez préciser laquelle ( ISO 15189 ? 17025 ? National ? GBEA ? ... )
Si les services de laboratoire sont organisés en plusieurs niveaux :	In case laboratory services are organized in tiered network:	Если лабораторный сервис организован в по ярусной сети:	Si les services de laboratoire sont organisés en plusieurs niveaux :
L'infrastructure des laboratoires est-elle standardisée pour chacun des niveaux (pièces nécessaires, installations devant être disponibles, etc ) ?	Is physical laboratory infrastructure standardized for each level (rooms, utilities, etc.)?	Стандартизирована ли физическая лабораторная инфра структура на каждом уровне (комнаты, коммунальные условия, и тд.)?	L'infrastructure des laboratoires est-elle standardisée pour chacun des niveaux (pièces nécessaires, installations devant être disponibles, etc ) ?
Les équipements minimum sont-ils standardisés pour chaque niveau de laboratoire ?	Are minimal equipments standardized for each laboratory level?	Стандартизировано ли минимальное количество оборудования на каждом лабораторном уровне?	Les équipements minimum sont-ils standardisés pour chaque niveau de laboratoire ?
Le nombre de personnel et leurs qualifications sont-ils standardisés pour chaque niveau de laboratoire ?	Are minimal staff number and qualifications standardized for each laboratory level?	Стандартизировано ли минимальное количество сотрудников лаборатории и квалификации на каждом лабораторном уровне?	Le nombre de personnel et leurs qualifications sont-ils standardisés pour chaque niveau de laboratoire ?
Les tests effectués et des méthodologies diagnostiques sont-ils standardisés pour chaque niveau de laboratoire ?	Are tests performed and methods standardized for each laboratory level?	Стандартизированы ли тесты и методы для каждого уровня лаборатории?	Les tests effectués et des méthodologies diagnostiques sont-ils standardisés pour chaque niveau de laboratoire ?
Veuillez décrire comment et par qui les normes sont élaborées (par exemple par un organisme de normalisation, des associations professionnelles, des réseaux spécialisés, des laboratoires de référence)	Please describe how and by whom norms and standards are developed (e.g. by standardization body, professional societies, specialized networks, reference laboratories)	Пожалуйста опишите как и кем были нормы и стандарты написаны напр. орган по стандартизации , профессиональные ассоциации, специальные сети, реферальные лаборатории)	Veuillez décrire comment et par qui les normes sont élaborées (par exemple par un organisme de normalisation, des associations professionnelles, des réseaux spécialisés, des laboratoires de référence)
Disponibilité de SOP spécifiques de maladies	Disease specific SOP availability	Наличие болезне специфических СОП ов	Disponibilité de SOP spécifiques de maladies
Possédez-vous au niveau central des algorithmes et SOP couvrant toutes les étapes des processus diagnostiques en microbiologie, du pré-analytique au post- analytique ?	Are algorithms and SOP covering all stages of investigative process in MICROBIOLOGY from pre-analytical to post-analytical stage available at your level?	Охватывают ли алгорифмы и СОПы все стадии процесса исследования в МИКРОБИОЛОГИИ от пре - аналитической до пост -аналитической стадии на вашем уровне?	Possédez-vous au niveau central des algorithmes et SOP couvrant toutes les étapes des processus diagnostiques en microbiologie, du pré-analytique au post- analytique ?
Possédez-vous au niveau central des algorithmes et SOP couvrant toutes les étapes des processus diagnostiques en biologie moléculaire du pré-analytique au post- analytique ?	Are algorithms and SOP covering all stages of investigative process in MOLECULAR BIOLOGY from pre-analytical to post-analytical stage available at your level?	Охватывают ли алгорифмы и СОПы все стадии процесса исследования в МОЛЕКУЛЯРНОЙ БИОЛОГИИ от пре - аналитической до пост -аналитической стадии на вашем уровне?	Possédez-vous au niveau central des algorithmes et SOP couvrant toutes les étapes des processus diagnostiques en biologie moléculaire du pré-analytique au post- analytique ?
Les maladies / agents pathogènes suivants sont-ils couverts par ces SOP ?	Are the following disease/pathogens covered by these SOP?	Охватывают ли эти СОПы следующие заболевания/патогены?	Les maladies / agents pathogènes suivants sont-ils couverts par ces SOP ?
BACTÉRIES	BACTERIA	БАКТЕРИИ	BACTÉRIES
Bacillus anthracis	Bacillus anthracis	Bacillus anthracis	Bacillus anthracis
Brucella	Brucella	Бруцелла	Brucella
Choléra	Cholera	Холера	Choléra
Diphtérie	Diphtheria (Corynebacterium diphtheria)	Дифтерия (Corynebacterium diphtheria)	Diphtérie
Haemophilus	Haemophilus	Гемофилус	Haemophilus
Leptospira	Leptospira	Лептоспира	Leptospira
Neisseria	Neisseria	Неиссерия	Neisseria
Coqueluche	Pertussis	Пертуссия	Coqueluche
Pneumoccus / Streptococcus	Pneumoccus/Streptococcus	Пневмокок/Стрептокок	Pneumoccus / Streptococcus
Rickettsia	Rickettsia	Рикеттсия	Rickettsia
Shigella / Salmonella / E. coli	Shigella/Salmonella/E.coli	Шигелла/Салмонелла/Кишечная палочка	Shigella / Salmonella / E. coli
Syphilis	Syphilis	Сифилис	Syphilis
Tuberculose	Tuberculosis	Туберкулюз	Tuberculose
Yersinia pestis	Yersinia pestis	Yersinia pestis	Yersinia pestis
VIRUS	VIRUSES	ВИРУСЫ	VIRUS
Grippe aviaire	Avian influenza	Птичий грипп	Grippe aviaire
Chikungunya	Chikungunya	Чикунгунья	Chikungunya
Dengue	Dengue	Лихорадка Денге	Dengue
Hépatites A, B, C , E	Hepatitis A, B, C, E	Гепатит A, B, C, E	Hépatites A, B, C , E
VIH	HIV	ВИЧ	VIH
Grippe humaine saisonnière	Human seasonal influenza	Сезонный грипп человека	Grippe humaine saisonnière
Encéphalite Japonaise	JE	JE	Encéphalite Japonaise
Rougeole / rubéole	Measles/Rubella	Корь/Краснуха	Rougeole / rubéole
Rotavirus	Rotavirus	Ротавирус	Rotavirus
La fièvre du Nil occidental	West Nile fever	Лихорадка Западного Нила	La fièvre du Nil occidental
PARASITES	PARASITES	Паразиты	PARASITES
Leishmania	Leishmania	Лейшмания	Leishmania
Cryptococcus	Cryptococcus	Криптокок	Cryptococcus
Paludisme	Malaria	Малярия	Paludisme
AUTRES	OTHER	ДРУГИЕ	AUTRES
Antibiogrammes	Antimicrobial suscptibility testing	Определение чувствительности к антибиотикам	Antibiogrammes
Analyse de l'eau et des aliments	Food and water analysis	Анализ воды и пищи	Analyse de l'eau et des aliments
Analyse animale et vétérinaire	Animal and veterinarian sample analysis	Анализ ветеринарных и животных образцов	Analyse animale et vétérinaire
SOP pour les laboratoires cliniques	SOP for clinical laboratories	СОП ы для клинических лабораторий	SOP pour les laboratoires cliniques
Possédez-vous au niveau central des algorithmes et SOP couvrant toutes les étapes des processus diagnostiques en hématologie du pré-analytique au post- analytique ?	Are algorithms and SOPs covering all stages of investigative process in HEMATOLOGY from pre-analytical to post-analytical stage available at your level?	Охватывают ли алгорифмы и СОПы все стадии процесса исследования в ГЕМАТОЛОГИИ от пре - аналитической до пост -аналитической стадии на вашем уровне?	Possédez-vous au niveau central des algorithmes et SOP couvrant toutes les étapes des processus diagnostiques en hématologie du pré-analytique au post- analytique ?
Possédez-vous au niveau central des algorithmes et SOP couvrant toutes les étapes des processus diagnostiques en immuno-hématologie du pré-analytique au post- analytique ?	Are algorithms and SOP covering all stages of investigative process in BLOOD BANKING from pre-analytical to post-analytical stage available at your level?	Охватывают ли алгорифмы и СОПы все стадии процесса исследования в БАНКЕ КРОВИ от пре - аналитической до пост -аналитической стадии на вашем уровне?	Possédez-vous au niveau central des algorithmes et SOP couvrant toutes les étapes des processus diagnostiques en immuno-hématologie du pré-analytique au post- analytique ?
Possédez-vous au niveau central des algorithmes et SOP couvrant toutes les étapes des processus diagnostiques en immunologie du pré-analytique au post- analytique ?	Are algorithms and SOP covering all stages of investigative process in IMMUNOLOGY from pre-analytical to post-analytical stage available at your level?	Охватывают ли алгорифмы и СОПы все стадии процесса исследования в ИММУНОЛОГИИ от пре - аналитической до пост -аналитической стадии на вашем уровне?	Possédez-vous au niveau central des algorithmes et SOP couvrant toutes les étapes des processus diagnostiques en immunologie du pré-analytique au post- analytique ?
Possédez-vous au niveau central des algorithmes et SOP couvrant toutes les étapes des processus diagnostiques en biochimie du pré-analytique au post- analytique ?	Are algorithms and SOP covering all stages of investigative process in CLINICAL CHEMISTRY from pre-analytical to post-analytical stage available at your level?	Охватывают ли алгорифмы и СОПы все стадии процесса исследования в КЛИНИЧЕСКОЙ ХИМИИ от пре - аналитической до пост -аналитической стадии на вашем уровне?	Possédez-vous au niveau central des algorithmes et SOP couvrant toutes les étapes des processus diagnostiques en biochimie du pré-analytique au post- analytique ?
Veuillez décrire comment et par qui ces SOP sont développées (par exemple par des associations professionnelles, des réseaux spécialisés, des laboratoires de référence)	Please describe how and by whom these SOP are developed (e.g., professional societies, specialized networks, reference laboratories)	Пожалуйста опишите как и кем были нормы и стандарты написаны напр. орган по стандартизации , профессиональные ассоциации, специальные сети, реферальные лаборатории)	Veuillez décrire comment et par qui ces SOP sont développées (par exemple par des associations professionnelles, des réseaux spécialisés, des laboratoires de référence)
Documentation pré-analytique	Pre-analytical documentation	Пре-аналитическая документация	Documentation pré-analytique
Un manuel de prélèvement (ou des SOP) sont-ils disponibles à votre niveau ?	Are specimen collection and management SOP/guideline available at your level?	Имеются ли в наличии СОПы/ руководства по забору образцов и управлению на вашем уровне?	Un manuel de prélèvement (ou des SOP) sont-ils disponibles à votre niveau ?
Si oui, ce manuel/guideline couvre t-il les éléments suivants :	If yes, Do this standard/guideline covers the following items:	Если да, охватывают ли эти стандарты/руководства следующие вопросы:	Si oui, ce manuel/guideline couvre t-il les éléments suivants :
Formulaire de demande d'analyse standardisé (nom, date, heure de prélèvement ... ) ?	Laboratory test request form requirements (name, date, time of collection…..)?	Форма запроса лабораторного теста (имя, дата, время забора…..)?	Formulaire de demande d'analyse standardisé (nom, date, heure de prélèvement ... ) ?
Prélèvement, préparation, stockage et transport des prélèvements ?	Proper collection, handling, storage and transportation?	Правильный забор, проведение образца, хранение и транспорт?	Prélèvement, préparation, stockage et transport des prélèvements ?
Critères d'acceptation et de rejet des échantillons	Specimen Acceptance/rejection criteria?	Критерии приема /отказа образца?	Critères d'acceptation et de rejet des échantillons
Évaluation externe de la qualité	Laboratory External Quality Assessment	Оценка внешнего качества лаборатории	Évaluation externe de la qualité
Votre pays possède t'il un programme EEQ officiel (test de panels ou recontrôle) dans les domaines suivants :	Does your country have official EQA programme (proficiency-testing or rechecking) in the following areas:	Существует ли в вашей стране официальная программа по Контролю внешнего качества (EQA) (професиональное тестирование или переоценка) в следующих областьях:	Votre pays possède t'il un programme EEQ officiel (test de panels ou recontrôle) dans les domaines suivants :
Bactériologie ?	Bacteriology?	Бактериология?	Bactériologie ?
Virologie ?	Virology?	Вирусология?	Virologie ?
Sérologie ?	Serology?	Серология?	Sérologie ?
Parasitologie ?	Parasitology?	Паразитология?	Parasitologie ?
Biochimie ?	Clinical chemistry	Клиническая химия	Biochimie ?
Hématologie ?	Hematology?	Гематология?	Hématologie ?
Veuillez décrire ces programmes EEQ en fournissant pour chacun: nom du programme, organisateurs, le nombre de participants/laboratoires par an, le nombre d'enquêtes par an	Please describe the EQA programme/s organization by providing for each: name of the programme, providers, number of participating labs/year, number of surveys/year	Опишите пожалуйста программу проведения Контроля внешнего качества : название программы, кто проводит, число лабораторий участников /год, число исследований/год	Veuillez décrire ces programmes EEQ en fournissant pour chacun: nom du programme, organisateurs, le nombre de participants/laboratoires par an, le nombre d'enquêtes par an
Les fournisseurs de programmes d'EEQ sont-ils accrédités selon la norme ISO17043 ?	Are the EQA programme providers accredited according to ISO17043 standard?	Аккредитированы ли эти программы Контроля внешнего качества соответственно стандарту ISO17043 ?	Les fournisseurs de programmes d'EEQ sont-ils accrédités selon la norme ISO17043 ?
Si non, les programmes d'EEQ sont-ils au moins bien documentés ?	If not, are at least all EQA programmes well documented?	Если нет, все ли программы Контроля внешнего качества правильно зарегистрированы ?	Si non, les programmes d'EEQ sont-ils au moins bien documentés ?
Y a-t-il une régulation spécifique à propos de la participation au programme EEQ national ou international ?	Is there a laboratory regulation for participation in National and International EQAS ?	Существует ли лабораторная регуляция для участия в национальном или международном Контроле внешнего качества ?	Y a-t-il une régulation spécifique à propos de la participation au programme EEQ national ou international ?
La participation au programme d'EEQ national et / ou international est-elle obligatoire pour les laboratoires publics ?	Is participation in national and/or international EQA programme mandatory for public laboratories?	Необходимо ли для государственных лабораторий участие в национальной или международной программе Контроле внешнего качества ?	La participation au programme d'EEQ national et / ou international est-elle obligatoire pour les laboratoires publics ?
La participation au programme d'EEQ national et / ou international est-elle obligatoire pour les laboratoires privés ?	Is participation in national and/or international EQA programme mandatory for private laboratories?	Необходимо ли для частных лабораторий участие в национальной или международной программе Контроле внешнего качества ?	La participation au programme d'EEQ national et / ou international est-elle obligatoire pour les laboratoires privés ?
Avez-vous une procédure qui montre comment analyser et utiliser les résultats d'EEQ pour la planification ultérieure des laboratoires ?	Do you have a procedure showing how to review, analyze and use EQA results for further planning?	Есть ли у вас процедура пересмотра , анализа и использования результатов Контроля внешнего качества для последущег планирования работ ?	Avez-vous une procédure qui montre comment analyser et utiliser les résultats d'EEQ pour la planification ultérieure des laboratoires ?
Des mesures correctives sont-elles prises lorsque les résultats d'EEQ sont mauvais ?	Are corrective actions taken when EQA results are poor?	Проводятся ли корректирующие действия когда результаты Контроля внешнего качества неудовлетворительны ?	Des mesures correctives sont-elles prises lorsque les résultats d'EEQ sont mauvais ?
Quel % approximatif de vos laboratoires participent régulièrement à un programme d'EEQ ( info ) ?	What approximative % of your laboratories are regularly participating in an EQA programme (info)?	Каков приблизительный процент % лабораторий регулярно участвующих в программе Контроля внешнего качества (информация)?	Quel % approximatif de vos laboratoires participent régulièrement à un programme d'EEQ ( info ) ?
Contrôle de qualité interne	Laboratory internal quality control	Внутренний контроль качества лаборатории	Contrôle de qualité interne
Y a-t-il une politique / recommandation en relation avec le CQI ?	Is there any policy/recommendation for IQC performance?	Существует ли политика /рекомменндации для проведения Внутреннего контроля качества I?	Y a-t-il une politique / recommandation en relation avec le CQI ?
Des indicateurs biologiques ou chimiques sont-ils disponibles dans vos laboratoires pour la validation des stérilisations ?	Are biological/chemical temperature indicators available to your labs for sterilization validation?	Есть ли у вас биологические /химические температурные индикаторы для валидации стерилизации в лаборатории ?	Des indicateurs biologiques ou chimiques sont-ils disponibles dans vos laboratoires pour la validation des stérilisations ?
Des souches de référence sont-elles disponibles au niveau national pour la validation des antibiogrammes ?	Are reference strains available nationally for AST validation?	Имеются ли реферальные штамы на национальном уровне для валидации резистентности к антибиотикам ?	Des souches de référence sont-elles disponibles au niveau national pour la validation des antibiogrammes ?
Fournissez-vous ces souches aux laboratoires le demandant?	Are you providing these strains to the laboratories requesting them?	Снабжаете ли вы лаборатории этими штамами при запросе?	Fournissez-vous ces souches aux laboratoires le demandant?
Les spécialistes de laboratoire sont-ils formés pour le CQI statistique et les diagrammes de Lewey Jennings ?	Are clinical lab specialists trained for statistical IQC and Lewey Jennings charts performance?	Обучены ли специалисты клинических лабораторий проведению статистического Контроля внутреннего качества таблице Lewey Jenning-а?	Les spécialistes de laboratoire sont-ils formés pour le CQI statistique et les diagrammes de Lewey Jennings ?
Veuillez fournir la liste des mesures de CQI promus à votre niveau	Please provide the list of IQC measures promoted at your level	Приведите пожалуйста список мероприятий по Контролю внутреннего качества на вашем уровне	Veuillez fournir la liste des mesures de CQI promus à votre niveau
Accréditation des laboratoires	Laboratory accreditation	Аккредитация лаборатории	Accréditation des laboratoires
Y a-t-il un organisme national chargé de l'accréditation des laboratoires (par exemple selon la norme ISO 15189, ISO 17025) ?	Is there a national body in charge of laboratory accreditation (e.g. using ISO 15189, ISO17025)?	Существует ли национальный орган ответственный за проведение аккредитации лабораторий (напр используя ISO 15189, ISO17025)?	Y a-t-il un organisme national chargé de l'accréditation des laboratoires (par exemple selon la norme ISO 15189, ISO 17025) ?
Si non, les laboratoires utilisent-ils les services d'organismes d'accréditation nationaux ou régionaux étrangers ?	If no, do laboratories use services of foreign national or regional accreditation bodies?	Если нет , пользуются ли лаборатории услугами иностранных национальных или региональных органов по аккредитации ?	Si non, les laboratoires utilisent-ils les services d'organismes d'accréditation nationaux ou régionaux étrangers ?
Facilitez vous et promouvez-vous l'accréditation de vos laboratoires ?	Are you promoting and facilitating accreditation for your laboratories?	Содействуете ли вы проведению аккредитации в ваших лабораториях ?	Facilitez vous et promouvez-vous l'accréditation de vos laboratoires ?
Certains laboratoires sont-ils accrédités selon une norme internationale (ISO15189, ISO17025) ? Veuillez fournir le nombre / % de laboratoires accrédités)	Are some laboratories accredited according to international standard (ISO15189, ISO17025)? Please (provide the number/% of accredited labs)	Аккредитированы ли некоторые лаборатории согласно международным стандартам (ISO15189, ISO17025)? (Пожалуйста приведите число /% аккредитированных лабораторий)	Certains laboratoires sont-ils accrédités selon une norme internationale (ISO15189, ISO17025) ? Veuillez fournir le nombre / % de laboratoires accrédités)
Supervision des laboratoires	Laboratory supervision	Лабораторный контроль	Supervision des laboratoires
La supervision des laboratoires (indépendamment de l'évaluation menée à bien dans un but d'inspection ou d'accréditation) est-elle organisée à votre niveau ?	Is laboratory supervision (besides inspection, accreditation purpose evaluation) organized at your level?	Организован ли лабораторный контроль (кроме инспекции, оценка для аккредитации ) на вашем уровне?	La supervision des laboratoires (indépendamment de l'évaluation menée à bien dans un but d'inspection ou d'accréditation) est-elle organisée à votre niveau ?
Disposez-vous d'une checklist standardisée ou d'une procédure décrivant cette supervision?	Is a supervision standardized check-list or procedures available?	Имеется ли в наличии стандартизированный оценочный список или процедура?	Disposez-vous d'une checklist standardisée ou d'une procédure décrivant cette supervision?
Lorsqu'ils sont supervisés, les laboratoires reçoivent-ils toujours un rapport après chaque supervision ?	When supervised, do the laboratories receive a report after each supervision?	Получают ли лаборатории отчет после каждой проверки ?	Lorsqu'ils sont supervisés, les laboratoires reçoivent-ils toujours un rapport après chaque supervision ?
Y a-t-il des indicateurs pour mesurer les progrès réalisés dans la qualité des tests de laboratoire ? (veuillez fournir la liste de ces indicateurs )	Are there indicators to measure the progress in laboratory test quality? (Please list these indicators)	Могут ли эти индикаторы определить прогресс качества лабораторного тестирования ? (Пожалуйста перечислите эти индикаторы)	Y a-t-il des indicateurs pour mesurer les progrès réalisés dans la qualité des tests de laboratoire ? (veuillez fournir la liste de ces indicateurs )
Les laboratoires sont-ils suivis dans le temps en relation avec les supervisions menées à bien et leurs résultats d'EEQ ?	Are laboratories followed-up within the time in relation with supervision and EQA results?	Проводится ли в течение определенного времени проверка качества выполнения результатов Контроля внешнего качества ?	Les laboratoires sont-ils suivis dans le temps en relation avec les supervisions menées à bien et leurs résultats d'EEQ ?
5- Gestion des ressources humaines	5.Human resources management	5.Управление человеческими ресурсами	5- Gestion des ressources humaines
Inventaire et disponibilité des ressources humaines	Human resources inventory and availability	Инвентаризация и наличие человеческих ресурсов	Inventaire et disponibilité des ressources humaines
Y a-t-il un inventaire (nombre et types) des personnels de laboratoire ?	Is there an inventory (number and types) of laboratory workers?	Существует ли метод описи (число и тип) лабораторных служащих?	Y a-t-il un inventaire (nombre et types) des personnels de laboratoire ?
Avez-vous effectué (dans les 3 dernières années) une évaluation des besoins en personnel de laboratoire ?	Did you perform (in the last 3 years) lab staff needs assessment?	Проводите ли оценку потребности в лабораторном персонале (в последние 3 года) ?	Avez-vous effectué (dans les 3 dernières années) une évaluation des besoins en personnel de laboratoire ?
Le nombre total de personnel de laboratoire est-il suffisant pour les besoins actuels ?	Is the overall number of laboratory workers sufficient for the healthcare needs?	Достаточно ли количество лабораторных служащих для нужд здравоохранения ?	Le nombre total de personnel de laboratoire est-il suffisant pour les besoins actuels ?
Le personnel de laboratoire est-il bien distribué au niveau du pays et selon les besoins ?	Is the laboratory staff well distributed within your area and in accordance with the needs	Правильно ли распределн лабораторный штат в соответствии с требованиями	Le personnel de laboratoire est-il bien distribué au niveau du pays et selon les besoins ?
L'éducation / formation / expérience des personnels de laboratoire est-elle en conformité avec les besoins ?	Is the education/training/experience of laboratory workers in accordance with the needs of the work?	Соответствует ли образование /учения/опыт лабораторных служащих потребности работы ?	L'éducation / formation / expérience des personnels de laboratoire est-elle en conformité avec les besoins ?
Des ingénieurs biomédicaux en nombre suffisant sont-ils disponibles au niveau du pays pour la maintenance spécifique des équipements de laboratoire ?	Are there trained biomedical engineers/technicians (for specific laboratory equipment maintenance) inside the country?	Есть ли обученные биомедицинские инжинеры/техники (для обслуживания специфического лабораторного оборудования) в стране?	Des ingénieurs biomédicaux en nombre suffisant sont-ils disponibles au niveau du pays pour la maintenance spécifique des équipements de laboratoire ?
Possédez-vous un plan de développement des personnels de laboratoire ?	Do you have a lab workers development plan?	Существует ли план развития лабораторных служащих?	Possédez-vous un plan de développement des personnels de laboratoire ?
Formation initiale et qualification du personnel	Laboratory workers pre-service training and qualification	Пре- сервис учение и квалификация лабораторных служащих	Formation initiale et qualification du personnel
Possédez-vous au niveau national des filières de formation des types de personnels suivants:	Are national specific degree/Diploma (curricula and training institutions) available for:	Существует ли специальная степень/Диплом (учебный курс и институт обучения ) для:	Possédez-vous au niveau national des filières de formation des types de personnels suivants:
Techniciens de laboratoire	Laboratory technicians	Лабораторный технический персонал	Techniciens de laboratoire
Pharmaciens/Médecins biologistes	Post-graduate clinical pathologists	Клинические патологи последипломного образования	Pharmaciens/Médecins biologistes
Microbiologistes médicaux/PhD?	Post-graduate medical microbiologists	Медицинские микробиологи последипломного образования	Microbiologistes médicaux/PhD?
Si oui, veuillez fournir le nom de ces formations et programmes associés	If yes, please provide name/s of these degree/s and associated curricula	Если да, пожалуйста, укажите их степень/и соответствующие учебные курсы	Si oui, veuillez fournir le nom de ces formations et programmes associés
Ces diplômes sont-ils obligatoires pour travailler dans un laboratoire médical ?	Are these degrees mandatory for working in a medical laboratory?	Необходимы ли эти степени для работы в медицинской лаборатории ?	Ces diplômes sont-ils obligatoires pour travailler dans un laboratoire médical ?
Y a-t-il des mécanismes interministériels associant les ministères de la santé et de l'éducation pour revoir et à adapter les programmes de formation en fonction des besoins ?	Are there interministerial mechanisms involving health and education ministries to review and adapt training curricula according to the needs?	Существуют ли межминистериальные механизмы в министерствах здравоохранения и образования для пересмотра и адаптации учебных курсов соответственно потребности ?	Y a-t-il des mécanismes interministériels associant les ministères de la santé et de l'éducation pour revoir et à adapter les programmes de formation en fonction des besoins ?
Le pays forme t-il un nombre suffisant de personnel qualifié pour ses besoins de laboratoire ?	Does the country graduate adequate number of trained personnel for its needs?	Дипломирует ли страна соответствующее число обучаемого персонала для собственной потребностей?	Le pays forme t-il un nombre suffisant de personnel qualifié pour ses besoins de laboratoire ?
L'enregistrement et la licence du personnel de laboratoire est-il organisé ?	Is the licensing/registration of laboratory workers organized?	Организовано ли лицензирование /регистрация лабораторных служащих?	L'enregistrement et la licence du personnel de laboratoire est-il organisé ?
Si oui, veuillez décrire les critères de licence / d'inscription	If yes, please describe the licensing/registration requirements	Если да,пожалуйста опишите требования лицензирования/регистрации	Si oui, veuillez décrire les critères de licence / d'inscription
Le cas échéant, la formation continue est-elle obligatoire pour renouveler l'enregistrement ou la licence du personnel ?	If applicable, is continuous education/training mandatory to renew staff work authorization?	Если приемлемо,обязательно ли непрерывное обучения/учение для возобновления рабочих полномочий?	Le cas échéant, la formation continue est-elle obligatoire pour renouveler l'enregistrement ou la licence du personnel ?
Gestion de la connaissance et des compétence du personnel de labo	Laboratory workers knowledge and competence management	Управление образованием и компетенцией лабораторных служащих	Gestion de la connaissance et des compétence du personnel de labo
Des descriptifs de poste sont-ils disponibles pour l'ensemble du personnel de laboratoire et à tous les niveaux ?	Are job descriptions available for all laboratory personnel at all level?	Имеются ли должностные инструкции для всего персонала лаборатории на вашем уровне?	Des descriptifs de poste sont-ils disponibles pour l'ensemble du personnel de laboratoire et à tous les niveaux ?
Un système / directive / politique est-il mis en place pour assurer une évaluation périodique des compétences du personnel de laboratoire ?	Is a system/guideline/policy in place to ensure a periodic lab staff competency assessments?	Имеются ли в на месте система/руководство/политика для периодической оценки компетентности лабораторных сотрудников ?	Un système / directive / politique est-il mis en place pour assurer une évaluation périodique des compétences du personnel de laboratoire ?
Un système de formation continue pour le personnel de laboratoire est-il disponible au niveau national?	Is an in-service/continuing education/training available for laboratory workers at your level?	Проводится ли ин-сервис/непрерывное обучение/учения лабораторных служащих на вашем уровне ?	Un système de formation continue pour le personnel de laboratoire est-il disponible au niveau national?
Des installations spécifiques sont-elles disponibles pour la formation continue pratique du personnel de laboratoire (veuillez préciser)	Are specific in-service training facilities available (please specify)	Проводятся ли специфические ин-сервис учения (пожалуйста укажите)	Des installations spécifiques sont-elles disponibles pour la formation continue pratique du personnel de laboratoire (veuillez préciser)
La formation continue comprend-elle les thèmes suivants	Is in-service/continuing training performed for the following topics	Проводится ли ин - сервис /непрерывное учение по следующим вопросам	La formation continue comprend-elle les thèmes suivants
Prélèvement d'échantillons, emballage et transport ?	Specimen collection, packaging and transportation?	Сбор образцов,упаковка и транспорт ?	Prélèvement d'échantillons, emballage et transport ?
L'assurance de la qualité au laboratoire ?	Laboratory quality assurance?	Гарантия качества лаборатории?	L'assurance de la qualité au laboratoire ?
Nouvelles techniques de diagnostic de laboratoire ?	New laboratory diagnostic techniques?	Новая лабораторно диагностическая техника ?	Nouvelles techniques de diagnostic de laboratoire ?
Gestion des données ?	Data management?	Управление данными?	Gestion des données ?
Surveillance épidémiologique ?	Epidemiological surveillance?	Эпидемиологический надзор ?	Surveillance épidémiologique ?
Programme de formation joint laboratoire/épidémiologie de terrain ?	Field Epidemiology and Laboratory Training Programme?	Полевая эпидемиология и Программа лабораторного обучения ?	Programme de formation joint laboratoire/épidémiologie de terrain ?
Informatique appliquée au laboratoire ?	Computer science applied to laboratory?	Компьютерная наука для применения в лаборатории ?	Informatique appliquée au laboratoire ?
Gestion des risques biologiques ?	Biorisk management?	Управление биориском?	Gestion des risques biologiques ?
Management des laboratoires ?	Laboratory management?	Лабораторное управление?	Management des laboratoires ?
Comment ces formations sont fournies (information) ?	How are these trainings provided (information)?	Как проводятся эти учения (информация)?	Comment ces formations sont fournies (information) ?
Professionnels du diagnostic (revendeurs)	Manufacturing companies	Компании производители	Professionnels du diagnostic (revendeurs)
Associations professionnelles	Professional societies	Профессиональные объединения	Associations professionnelles
Apprentissage à distance (e-learning)	Distance learning (E-learning)	Дистанционное учение (E-учение)	Apprentissage à distance (e-learning)
Ateliers / Séminaires	Workshops/Seminar	Рабочие встречи/Семинары	Ateliers / Séminaires
Motivation des ressources humaines, support et rétention	Human resource motivation, support and retention	Мотивация человеческих ресурсов , поддержка и сохранение	Motivation des ressources humaines, support et rétention
Y a-t-il un système d'avancement de carrière / de développement pour le personnel de laboratoire (avec une structure claire) ?	Is there a career advancement/development scheme (clear structures and opportunities) for lab workers?	Существует ли схема карьерного роста/развития (четкая структура и возможности) для лабораторных служащих?	Y a-t-il un système d'avancement de carrière / de développement pour le personnel de laboratoire (avec une structure claire) ?
Y a-t-il un système d'incitations pour encourager le personnel à travailler dans les régions éloignées ?	Is there a system of incentives to encourage staff to work in remote areas?	Существует ли система стимулов для поощрения работы сотрудников в отдаленных районах?	Y a-t-il un système d'incitations pour encourager le personnel à travailler dans les régions éloignées ?
Y a-t-il une politique / directive pour l'organisation des évaluations annuelles pour le personnel de laboratoire ?	Is there a policy/guideline for the organization of annual appraisals for lab workers?	Существеут ли политика /руководство для организации годовых оценок для лабораторных служащих?	Y a-t-il une politique / directive pour l'organisation des évaluations annuelles pour le personnel de laboratoire ?
Y a-t-il un système de suivi / supervision / mentorat efficace pour le personnel de laboratoire ?	Is there an effective monitoring/supervision/mentoring system for lab workers?	Существует ли эффективная система управления/контроля/наставничества для лабораторных служащих?	Y a-t-il un système de suivi / supervision / mentorat efficace pour le personnel de laboratoire ?
Êtes-vous confrontés à beaucoup de transfert de personnel dans votre pays ?	Are you facing lot of staff transfer/deputation in your area?	Сталкиваетесь ли вы с проблемой перехода /депутации в вашей области?	Êtes-vous confrontés à beaucoup de transfert de personnel dans votre pays ?
Y a-t-il une stratégie générale de rétention du personnel ?	Is there a general staff retention strategy?	Существует ли стратегия удержания основного штата ?	Y a-t-il une stratégie générale de rétention du personnel ?
6- Gestion de l'équipement et des approvisionnements	6.Equipment and supplies management	6.Управление по оборудованию и поставкам	6- Gestion de l'équipement et des approvisionnements
Gestion de l'équipement de laboratoire	Laboratory equipment management	Управление по лабораторному оборудованию	Gestion de l'équipement de laboratoire
Y a-t-il une politique de gestion de l'équipement de laboratoire (ou partie d'une composante de la politique de gestion de l'équipement médical national) ? Si oui, décrivez la politique	Is there a laboratory equipment management policy (Or a component of national medical equipment management policy)? If yes, describe the policy	Существует ли политика по управлению лабораторным оборудованием ( Или компонент национальной политики по управлению медицинским оборудованием )?Если да, опищите политику	Y a-t-il une politique de gestion de l'équipement de laboratoire (ou partie d'une composante de la politique de gestion de l'équipement médical national) ? Si oui, décrivez la politique
Y a-t-il une politique de maintenance des équipements de laboratoire ?	Is there a policy for laboratory equipment maintenance?	Существует ли политика по содержанию оборудования?	Y a-t-il une politique de maintenance des équipements de laboratoire ?
Si oui décrire cette politique	If yes describe this policy	Если да опишите эту политику	Si oui décrire cette politique
Y a-t-il une liste standard et des spécifications techniques pour l'équipement de laboratoire à utiliser ?	Is there a standard list and specifications for laboratory equipment to be used?	Существует ли стандартизированный список и спецификации для использованного лабораторного оборудования?	Y a-t-il une liste standard et des spécifications techniques pour l'équipement de laboratoire à utiliser ?
Y a-t-il une base de données nationale / régionale / provinciale de l'équipement de laboratoire actuellement disponible ?	Is there a national/regional/provincial database of lab equipment currently available?	Существует ли национальная/региональная/провинциальная база данных имеющегося в наличии оборудования ?	Y a-t-il une base de données nationale / régionale / provinciale de l'équipement de laboratoire actuellement disponible ?
Y a-t-il des structures nationales pour l'étalonnage des équipements / la validation / la certification ?	Is there structures for equipment calibration/validation/certification in the country?	Существует ли структура для калибрации/валидации/ сертификации оборудования в вашей стране ?	Y a-t-il des structures nationales pour l'étalonnage des équipements / la validation / la certification ?
Existe t-il un guideline / SOP pour l'acquisition d'équipements de labo ?	Is there a guideline/SOP for equipment procurement	Существует ли руководство/СОП для закупки оборудования	Existe t-il un guideline / SOP pour l'acquisition d'équipements de labo ?
Existe t-il un guideline / SOP pour la donation d'équipements de labo ?	Is there a guideline on equipment donation?	Существует ли руководство на пожертвование оборудования ?	Existe t-il un guideline / SOP pour la donation d'équipements de labo ?
Ressources financières et équipement de laboratoire	Laboratory equipment financial resources	Финансовые ресурсы для лабораторного оборудования	Ressources financières et équipement de laboratoire
Avez-vous un plan budgétaire spécifique visant à fournir les laboratoires publics avec des équipements de laboratoire ?	Do you have a specific budgetary plan to supply public laboratories with laboratory equipments?	Есть ли у вас специальный план бюджета для снабжения государственныз лабораторий оборудованием ?	Avez-vous un plan budgétaire spécifique visant à fournir les laboratoires publics avec des équipements de laboratoire ?
Y a-t-il un système pour assurer le déclassement et l'enlèvement du matériel non réparable ?	Is there a system to ensure retirement, condamnation and removal of non reparable equipment?	Существует ли система списания, признания непригодности, удаления немсправного оборудования?	Y a-t-il un système pour assurer le déclassement et l'enlèvement du matériel non réparable ?
Y a-t-il un système d'amortissement des équipements pour assurer le remplacement d'un équipement obsolète ou en fin de vie ?	Is there an equipment depreciation system to ensure replacement of obsolete equipment?	Есть ли система обесценивания оборудования, чтобы гарантировать замену устаревшего оборудования?I	Y a-t-il un système d'amortissement des équipements pour assurer le remplacement d'un équipement obsolète ou en fin de vie ?
Gestion des approvisionnements de laboratoire	Laboratory supplies management	Управление поставками в лаборатории	Gestion des approvisionnements de laboratoire
Y a-t-il un système d'achat et de gestion des approvisionnements pour les laboratoires publics ?	Is there a procurement and supplies management system for public laboratories?	Существует ли система управления по закупокам и поставкам для государственных лабораторий?	Y a-t-il un système d'achat et de gestion des approvisionnements pour les laboratoires publics ?
Veuillez décrire le système de passation des marchés pour les laboratoires publics (achat et stockage centralisé ou décentralisé, en gros/petits volumes, qualité des réactifs, localisation des fournisseurs, etc ) et fournir tous les documents nécessaires	Please describe the procurement system/s for public laboratories (centralized or decentralized purchasing and storage, bulk or small purchasing, quality of supplies, suppliers' location, etc.) and provide all necessary documents	Пожалуйста опишите систему закупок для государственных лабораторий (централизованная или нецентрализованная и хранение, малые или большие закупки, качество поставок, адрес поставщиков , тд.) и приведите все необходимые документы	Veuillez décrire le système de passation des marchés pour les laboratoires publics (achat et stockage centralisé ou décentralisé, en gros/petits volumes, qualité des réactifs, localisation des fournisseurs, etc ) et fournir tous les documents nécessaires
Y a-t-il une liste positive des fournisseurs (ou fournisseurs recommandés), incluant des critères de qualité ?	Is there a positive list of suppliers (or recommended suppliers) including quality criteria?	Существует ли положительный список поставщиков (или рекомендуемых поставщиков) iвключая критерии качества?	Y a-t-il une liste positive des fournisseurs (ou fournisseurs recommandés), incluant des critères de qualité ?
Y a-t-il un organisme habilité à valider les réactifs et les kits au niveau national ?	Is there an authorized body to validate reagents and kits?	Существует ли уполномоченный орган для проверки реагентов и комплектов ?	Y a-t-il un organisme habilité à valider les réactifs et les kits au niveau national ?
Avez-vous des procédures écrites pour la validation des kits, réactifs, milieux et colorants ?	Do you have written protocols for kits, reagents and staining validation?	Есть ли у вас написанные протоколы для валидации комплектов, реактивов и окраски?	Avez-vous des procédures écrites pour la validation des kits, réactifs, milieux et colorants ?
Qui effectue cette validation ? (information)	Who is performing this validation? (information)	Кто проводит валидацию ? (информация)	Qui effectue cette validation ? (information)
Promouvez-vous l'utilisation des mêmes réactifs et kits pour accroître la standardisation et la comparabilité entre laboratoires ?	Are you promoting the use of the same kits and reagents in order to increase standardization and comparability between labs?	Рекомендуете ли вы использовать одни и те же комплекты и реактивы для повышения уровня и проведения сравнения между лабораториями ?	Promouvez-vous l'utilisation des mêmes réactifs et kits pour accroître la standardisation et la comparabilité entre laboratoires ?
Possédez-vous des systèmes de stockage et de distribution pour les intrants de laboratoire, y compris pour les produits suivant la chaîne du froid ?	Are storage facilities and distributions system available for lab supplies including cold chain products?	Существует ли система хранения и распределения поставок для лабораторий включая продукты холодной цепи ?	Possédez-vous des systèmes de stockage et de distribution pour les intrants de laboratoire, y compris pour les produits suivant la chaîne du froid ?
Y a-t-il un système en place pour la surveillance de la qualité des intrants de laboratoire ? (reago - vigilance)	Is there any system in place for the surveillance of quality of laboratory supplies? (reago-vigilance)	Имеется ли система на месте для контроля качества лабораторных поставок? (бдительность)	Y a-t-il un système en place pour la surveillance de la qualité des intrants de laboratoire ? (reago - vigilance)
Avez-vous une ligne budgétaire spécifique pour approvisionner les laboratoires publics ?	Do you have a specific budgetary plan to supply public laboratories with reagents?	Есть ли у вас специальный бюджетный план для снабжения государственных лабораторий реактивами ?	Avez-vous une ligne budgétaire spécifique pour approvisionner les laboratoires publics ?
7 . Système de gestion de l'information de laboratoire	7. Laboratory information management system	7. Система управления лабораторной информацией	7 . Système de gestion de l'information de laboratoire
Gestion de l'information de laboratoire au niveau des laboratoires	Laboratory information management at laboratory level	Управление лабораторной информацией на лабораторном уровне	Gestion de l'information de laboratoire au niveau des laboratoires
Promouvez-vous un registre standardisé pour enregistrer les informations et les résultats des patients / échantillons ?	Do you promote a standardized logbook to record patient/specimen information and results?	Ведете ли вы стандартизированный журнал для записи информации о пациенте /образце и результатов?	Promouvez-vous un registre standardisé pour enregistrer les informations et les résultats des patients / échantillons ?
Si oui, ce registre est-il utilisé à tous les niveaux ?	If yes, is this logbook used at your entire level?	Если да,использеутся ли этот журнал на всем вашем уровне ?	Si oui, ce registre est-il utilisé à tous les niveaux ?
Si oui, ce registre est-il facile à utiliser, et n'incluant pas trop de champs ?	If yes, is this logbook easy to use, not including too many fields?	Если да, удобен ли он для записей ,не содержит ли много полей?	Si oui, ce registre est-il facile à utiliser, et n'incluant pas trop de champs ?
Ce registre a-t-il été pensé d'une manière qui facilite la notification éventuelle (i.e. inclusion de champs résumés spécifiques, etc ) ?	Is this register thought in a way which ease further notification (specific summary fields, etc.)?	Удобно ли его использовать для последующего оповещения (специяльные поля для резюме и тд.)?	Ce registre a-t-il été pensé d'une manière qui facilite la notification éventuelle (i.e. inclusion de champs résumés spécifiques, etc ) ?
Notification par les laboratoires	Laboratory information notification	Лабораторное информационное оповещение	Notification par les laboratoires
L'information provenant des laboratoires (notification, rapports réguliers, etc ) est-elle collectée au niveau de la coordination ?	Are laboratory information (notification, regular reports, etc.) collected at your coordination level?	Собирается ли лабораторная информация (оповещение, регулярные отчеты, тд.) на вашем координационном уровне?	L'information provenant des laboratoires (notification, rapports réguliers, etc ) est-elle collectée au niveau de la coordination ?
L'information et les données de laboratoire sont-elles analysées pour orienter le soutien aux services cliniques et au plan de renforcement des laboratoires ? Si oui, à quel niveau ?	Are laboratory information/data analyzed to guide support to clinical services and lab strengthening plan? If yes, at which level?	Анализируется ли лабораторная информация /данные для предоставления поддержки клиническим сервисам и для плана усиления лаборатории? Если да, на каком уровне?	L'information et les données de laboratoire sont-elles analysées pour orienter le soutien aux services cliniques et au plan de renforcement des laboratoires ? Si oui, à quel niveau ?
Au niveau district	At district level	На DSU уровне	Au niveau district
Au niveau régional/central	At regional/State level	На SSU уровне	Au niveau régional/central
Au niveau central	At central level	На CSU уровне	Au niveau central
Si oui, fournir le nom et les coordonnées du responsable, et le type de données collectées et analysées	If yes, name and contact details of the office/responsible person/s, kind of data collected and analyzed	Если да, имя и контактные детали отдел/ответственное лицо/лица, род собранных данных и анализ	Si oui, fournir le nom et les coordonnées du responsable, et le type de données collectées et analysées
Existe t-il un guideline/SOP précisant comment gérer les données, notifications et rapport de laboratoire ?	Is there a laboratory information management SOP/Guideline?	Существует ли СОП/Руководство по управлению лабораторной информацией ?	Existe t-il un guideline/SOP précisant comment gérer les données, notifications et rapport de laboratoire ?
Veuillez décrire le guideline/la SOP	Please provide/describe the SOP/guideline)	Пожалуйста приведите /опишите СОП/руководство)	Veuillez décrire le guideline/la SOP
Une rétro information systématique est-elle fournie aux laboratoires ayant notifié ou rapporté des données ?	Is systematic feedback provided to laboratories reporting there data?	Предоставлена ли систематическая обратная связь для подотчетных лабораторий ?	Une rétro information systématique est-elle fournie aux laboratoires ayant notifié ou rapporté des données ?
Les laboratoires privés notifient-ils régulièrement leurs données à un système central de santé publique ?	Are private laboratories routinely reporting their data to central public health system ?	Сообщают ли частные лаборатории обычно о своих данных центральной системе здравоохранения?	Les laboratoires privés notifient-ils régulièrement leurs données à un système central de santé publique ?
Outils de notification/déclaration/collecte	Laboratory information notification tools	Лабораторные информационные средства оповещения	Outils de notification/déclaration/collecte
Des formulaires normalisés sont-ils disponibles pour la collecte des données ?	Are standardized forms available for data collection?	Имеются ли в наличии стандартизированные формы для сборе данных ?	Des formulaires normalisés sont-ils disponibles pour la collecte des données ?
Des formulaires normalisés sont-ils disponibles pour le rapport des données ?	Are standardized forms available for data reporting?	Имеются ли в наличии стандартизированные формы для отчета данных ?	Des formulaires normalisés sont-ils disponibles pour le rapport des données ?
Utilisez-vous un SIGL informatisé pour recueillir et analyser l'information de laboratoire ?	Do you use a computerized LIS used to collect and analyze lab information?	Используете ли вы компьютеризованный LIS для сборе и анализе лабораторных данных?	Utilisez-vous un SIGL informatisé pour recueillir et analyser l'information de laboratoire ?
Utilisez-vous des outils SIG pour la cartographie de notification et les processus de prise de décision ?	Do you use GIS tools for notification mapping and decision making processes?	Используете ли вы GIS приборы для уведомления месторасположения и в процессе принятие решения ?	Utilisez-vous des outils SIG pour la cartographie de notification et les processus de prise de décision ?
Rétro-information/Communication	Feed-back/Communication	Обратная связь/Коммуникация	Rétro-information/Communication
La rétro information des laboratoires rapportant leurs données est-elle assurée ?	Is feed-back to laboratories reporting data ensured?	Гарантировано ли получение возвратных отчетов в лаборатории ?	La rétro information des laboratoires rapportant leurs données est-elle assurée ?
Si oui, veuillez décrire les mécanismes et procédures de communication (par exemple bulletin d'information, site web )	If yes, please describe the communication mechanisms and procedures (e.g. newsletter, website)	Если да, пожалуйста опишите механизм коммуникации и процедуру (напр. информационное письмо,вебсайт)	Si oui, veuillez décrire les mécanismes et procédures de communication (par exemple bulletin d'information, site web )
Partagez-vous l'information reçue par les laboratoires avec d'autres agences nationales / régionales / internationales ?	Are laboratory information/data shared with other national/regional/international agencies?	Обменивается ли лабораторная информация /данные с другими национальными/региональными/iмеждународными агенствами ?	Partagez-vous l'information reçue par les laboratoires avec d'autres agences nationales / régionales / internationales ?
8- Gestion des risques biologiques	8. Biorisk management	8. Управление биориском	8- Gestion des risques biologiques
Documentation biosécurité et sécurité biologique	Laboratory biosafety and biosafety documentation	Биобезопасность в лаборатории и документация биобезопасности	Documentation biosécurité et sécurité biologique
Avez-vous une unité spéciale chargée de la biosécurité ?	Do you have a dedicated unit in charge of biosafety/biosecurity at your level?	Есть ли у вас специальный штат отвечающий за биобезопасность /биологическую безопасности на вашем уровне?	Avez-vous une unité spéciale chargée de la biosécurité ?
Si oui, nom et coordonnées de l'unité / personne responsable	If yes, name and contact details of the unit/responsible person/s	Если да, имя и контактные сведения органа/ответственного лица/лиц	Si oui, nom et coordonnées de l'unité / personne responsable
Si oui, existe t-il un mécanisme de supervision des laboratoires des niveaux inférieurs par les niveaux supérieurs concernant les questions de sécurité ?	If yes, is there a monitoring mechanism from higher to lower level of laboratories regarding safety issues?	Если да , существует ли механизм управления с высшего до нижнего уровня лабораторий относительно вопросов безопасности ?	Si oui, existe t-il un mécanisme de supervision des laboratoires des niveaux inférieurs par les niveaux supérieurs concernant les questions de sécurité ?
Possédez-vous un guideline national sur la sécurité au laboratoire?	Is a laboratory biorisk (biosafety) guideline available?	Имеется ли в наличии руководство по биориску (биобезопасности) в лаборатории ?	Possédez-vous un guideline national sur la sécurité au laboratoire?
Si oui, le guide contient-il les chapitres suivants :	If yes, does the guideline contains the following chapters:	Если да, содержит ли руководство следующие главы:	Si oui, le guide contient-il les chapitres suivants :
Sécurité personnelle lors de la manipulation des échantillons ?	Personal safety while manipulating samples?	Защита персонала при работе с образцами ?	Sécurité personnelle lors de la manipulation des échantillons ?
Désinfection et stérilisation ?	Disinfection and sterilization?	Дезинфекция и стерилизация?	Désinfection et stérilisation ?
L'élimination des déchets ?	Waste disposal?	Утилизации отходов ?	L'élimination des déchets ?
Classes d'agents pathogènes ?	Classes of pathogens	Классы патогенов	Classes d'agents pathogènes ?
Manipulation dans des conditions de biosécurité de niveau 3 ?	BSL3 conditions manipulation	Манипуляция BSL3 условий	Manipulation dans des conditions de biosécurité de niveau 3 ?
Restriction d'accès au laboratoire ?	Restricted areas/ access restriction	Запретные зоны/ ограничение доступа	Restriction d'accès au laboratoire ?
L'équipement de sécurité (EPP, douche de sécurité, station de lavage oculaire, couverture anti-feu, extincteurs) ?	Safety equipment (PPE, safety shower, eye wash center, fire blanket)	Средства зашиты (СИЗ, защитный душ, центр для промывания глаз, противопожарное одеяло )	L'équipement de sécurité (EPP, douche de sécurité, station de lavage oculaire, couverture anti-feu, extincteurs) ?
L'utilisation de PSM ?	Use of safety cabinets?	Использование кабинетов безопасноти ?	L'utilisation de PSM ?
Vérification et certification des PSM ?	Testing and certification of BSC?	Тестирование и сертификация кабинетов безопасности?	Vérification et certification des PSM ?
Les procédures d'urgence (incendie, contamination, inondations ...) ?	Emergency procedures (fire, contamination, flooding…)?	Чрезвычайные процедуры (огонь, загрязнение, затопление…)?	Les procédures d'urgence (incendie, contamination, inondations ...) ?
Veuillez nous fournir une copie de ce guideline	Please provide us with a copy of the guideline	Пожалуйста приведите копию руководства	Veuillez nous fournir une copie de ce guideline
Politiques et régulations	Policies and regulations	Политика и инструкции	Politiques et régulations
Une législation mise à jour définit-elle les niveaux de biosécurité minimaux, les mesures ou les exigences d'opération suivant ces niveaux ?	Does an up-to-date legislation define minimal biosafety levels, measures or requirements for operation?	Определяет ли обновленный законопроект минимальные уровни биобезопасности ,меры или требования для работы?	Une législation mise à jour définit-elle les niveaux de biosécurité minimaux, les mesures ou les exigences d'opération suivant ces niveaux ?
Si oui, veuillez décrire brièvement et fournir toute documentation pertinente	If yes, please describe them shortly and provide relevant documentation	Если да, пожалуйста коротко опишите их и приведите соответствующий документ	Si oui, veuillez décrire brièvement et fournir toute documentation pertinente
Existe t-il une politique ou un règlement spécifique pour la gestion et l'élimination des déchets de laboratoire ?	Are specific policy or regulation for waste management and disposal available?	Существует ли специальная политика или регуляции для управления отходами ?	Existe t-il une politique ou un règlement spécifique pour la gestion et l'élimination des déchets de laboratoire ?
Y a-t-il un document spécifique précisant l'emballage et le transport des échantillons vis-à-vis de la sécurité ?	Is there a specific document for specimen packaging and transportation?	Существует ли специальный документ упаковки и транспортировки образцов?	Y a-t-il un document spécifique précisant l'emballage et le transport des échantillons vis-à-vis de la sécurité ?
Si oui, son application est-elle obligatoire par loi ou décret ?	If yes, is its application mandatory by law or decree?	Если да,обязательно ли его применение, согласно закону или указу ?	Si oui, son application est-elle obligatoire par loi ou décret ?
Des emballages spécifiques (comme les triples emballages conformes aux exigences P620 et P650) sont-ils disponibles ?	Are specific packages (like triple packages complying with P620 and P650 requirements) available?	Есть ли в наличии специальные упаковки ( тройная упаковка соответствующая P620 и P650 требованиям) ?	Des emballages spécifiques (comme les triples emballages conformes aux exigences P620 et P650) sont-ils disponibles ?
Les personnes responsables de l'expédition des échantillons ont-ils accès à une formation sur le transport des substances infectieuses ?	Do the people responsible for the shipment of specimens have access to training on infectious substance transport?	Обучены ли лица ответственные за отправку образцов транспортировке инфекционных агентов ?	Les personnes responsables de l'expédition des échantillons ont-ils accès à une formation sur le transport des substances infectieuses ?
Si oui, ces formations sont-elles en conformité avec la réglementation des Nations Unies sur le transport des matières infectieuses ?	If yes, are these trainings in line with United Nations regulations on the transport of infectious substances?	Если да, проводятся ли эти учения на основе регуляций ООН по транспортировке инфекционных веществ ?	Si oui, ces formations sont-elles en conformité avec la réglementation des Nations Unies sur le transport des matières infectieuses ?
Des régulations sont-elles en place et mises à jour pour le transport des matières infectieuses (catégories A et B) ?	Are regulations in place and up-to-date for the transport of infectious substances (Categories A and B)?	Имеются и обновляются ли эти регуляции о транспортировке инфекционных веществ на месте (категорияA and B)?	Des régulations sont-elles en place et mises à jour pour le transport des matières infectieuses (catégories A et B) ?
Bonnes pratiques en matière de gestion des risques biologiques	Good practices in biorisk management	Положительный опыт в управлении биориском	Bonnes pratiques en matière de gestion des risques biologiques
Les risques biologiques et les agents pathogènes ont-ils été identifiés, classés et listés à votre niveau ?	Have biological risks and pathogens been identified, classified and listed at your level?	Идентифицированы ,классифицированы и прописаны ли биологические риски и патогены на вашем уровне?	Les risques biologiques et les agents pathogènes ont-ils été identifiés, classés et listés à votre niveau ?
Les laboratoires sont-ils tous classés selon leur niveau de biosécurité ?	Are all laboratories classified according to biosafety level?	Классифицированы ли ваши лаборатории согласно уровню биобезопасности ?	Les laboratoires sont-ils tous classés selon leur niveau de biosécurité ?
Effectuez-vous une évaluation des risques biologiques pour vos laboratoires ?	Are you conducting biorisk assessment for your labs?	Проводите ли вы оценку биориска в вашей лаборатории ?	Effectuez-vous une évaluation des risques biologiques pour vos laboratoires ?
L'évaluation des risques biologiques fait-elle partie du processus d'audit interne ?	Is biorisk assessment part of internal audit process?	Является ли оценка биориска частью внутреннего аудита?	L'évaluation des risques biologiques fait-elle partie du processus d'audit interne ?
Promouvez-vous un responsable sécurité par laboratoire (même à temps partiel) ?	Are you promoting one safety officer position per lab (even part time)?	Есть ли у вас офицер по безопасности в лаборатории (хотя бы на полставке)?	Promouvez-vous un responsable sécurité par laboratoire (même à temps partiel) ?
Organisez-vous des formations en matière de biosécurité ?	Do you organize biosafety trainings?	Организуете ли вы учения по биобезопасности ?	Organisez-vous des formations en matière de biosécurité ?
Des inspections sont-elles effectuées par les autorités pour évaluer la conformité des laboratoires avec les exigences de la biosécurité ?	Are inspections of laboratories performed by authorities to evaluate compliance with biosafety requirement?	Организуются ли руководством инспекции для оценки соответствия требованиям биобезопасности ?	Des inspections sont-elles effectuées par les autorités pour évaluer la conformité des laboratoires avec les exigences de la biosécurité ?
Pouvez-vous compter sur un laboratoire P3 dans votre pays pour faire face aux agents pathogènes dangereux ?	Can you rely on functional BSL-3 laboratories to deal with highly dangerous pathogens?	Можете ли вы положиться на работу BSL-3 лаборатории в случае работы с особо опасными возбудителями ?	Pouvez-vous compter sur un laboratoire P3 dans votre pays pour faire face aux agents pathogènes dangereux ?
Si oui, nombre de laboratoires P3 fonctionnels : ( info)	If yes, number of functional BSL-3 laboratories: (info)	Если да , число функциональных bsl-3 лабораторий :( информация )	Si oui, nombre de laboratoires P3 fonctionnels : ( info)
Nombre de laboratoires P4 : ( info)	Please also provide the number of functional BSL-4 laboratories: (info)	Пожалуйста укажите также число функциональных BSL-4 лабораторий: (iинформация)	Nombre de laboratoires P4 : ( info)
Les laboratoires hautes sécurité sont-ils officiellement commissionnés avant ouverture ?	Are the new facilities formally commissioned before opening?	Введены ли формально новые объекты в эксплуатацию до открытия ?	Les laboratoires hautes sécurité sont-ils officiellement commissionnés avant ouverture ?
Les PSM peuvent-ils être certifiés par des organismes locaux de certification ?	Can the biosafety cabinets (BSC) be certified by local certification bodies?	Сертифицированы ли кабинеты биопезопаности местными серитифицирующими органами?	Les PSM peuvent-ils être certifiés par des organismes locaux de certification ?
Médecine du travail	Staff occupational work services	Штат профессиональных услуг на работе	Médecine du travail
Les personnels de laboratoire ont-ils accès aux services de médecine du travail, dans tous les établissements ?	Do laboratory staff have access to occupational/worker health services in all facilities?	Доступно ли для лабораторных сотрудников профессиональное медицинское обслуживание?	Les personnels de laboratoire ont-ils accès aux services de médecine du travail, dans tous les établissements ?
Y a-t-il une politique de vaccination spécifique pour le personnel de laboratoire (hépatite B et d'autres maladies pertinentes) ?	Is there a specific vaccination policy (pre-exposure prophylaxis) for laboratory workers (Hepatitis B and other relevant diseases)?	Существует ли специальная политика вакцинации (профилактика до заражения ) для сотрудников лаборатории (Гепатит B и другие похожие заболевания)?	Y a-t-il une politique de vaccination spécifique pour le personnel de laboratoire (hépatite B et d'autres maladies pertinentes) ?
Des vaccins ont-ils été identifiés comme obligatoires pour le personnel de laboratoire ?	Are vaccines that have been identified as mandatory provided to laboratory workers?	Имеются ли в наличии необходимые вакцины для лабораторных служащих ?	Des vaccins ont-ils été identifiés comme obligatoires pour le personnel de laboratoire ?
Un traitement de prophylaxie post-exposition est-il prévu pour le personnel de laboratoire dans tous les établissements ?	Is post-exposure prophylaxis treatment provided to laboratory workers in all facilities?	Проводится ли лечение лабораторных служащих после заражения во всех отделах?	Un traitement de prophylaxie post-exposition est-il prévu pour le personnel de laboratoire dans tous les établissements ?
Une évaluation des risques biologiques a-t-elle été effectuée dans les 2 dernières années au niveau central ?	Was a biorisk assessment conducted in the last 2 years at your level?	Проводилась ли на вашем уровне в последние 2 года оценка биориска ?	Une évaluation des risques biologiques a-t-elle été effectuée dans les 2 dernières années au niveau central ?
9 - Communication au sein du réseau	9-Communication within the network	9-Коммуникация внутри сети	9 - Communication au sein du réseau
Stratégie de communication	Communication strategy	Стратегия коммуникации	Stratégie de communication
Est-ce que la coordination du réseau de laboratoires (si un réseau est disponible) possède une stratégie de communication bien documentée ?	Does the laboratory network (If a network available) coordination have a documented communication strategy?	Имеет ли лабораторная координационная сетъ (при ее наличии) зарегистрированную коммуникационную стратегию	Est-ce que la coordination du réseau de laboratoires (si un réseau est disponible) possède une stratégie de communication bien documentée ?
Si oui, ce document inclut-il des détails sur la communication avec les entités suivantes :	If yes, does it include details about communication with the following:	Если да , содержит ли сведения о связи с :	Si oui, ce document inclut-il des détails sur la communication avec les entités suivantes :
Avec le MS	With MoH	С МИНЗДРАВ	Avec le MS
Avec Ministère de l'agriculture (programmes vétérinaires) ou environnement ?	With MoE/MoA (veterinarian programmes)	С МИНФИН/МИНСЕЛЬХОЗ (ветеринарные программы)	Avec Ministère de l'agriculture (programmes vétérinaires) ou environnement ?
Avec un groupe de travail interministériel gérant les urgences et les désastres naturels	With interministerial group/Disaster management working group	С межведомственной группой/ рабочей группoj по управлению стихийными бедствиями	Avec un groupe de travail interministériel gérant les urgences et les désastres naturels
Avec les laboratoires publics	With public labs	С общественными лабораториями	Avec les laboratoires publics
Avec des laboratoires privés	With private labs	С частными лабораториями	Avec des laboratoires privés
Avec les laboratoires de référence (le cas échéant )	With reference labs (if any)	С реферальными лабораториями (если таковые имеются)	Avec les laboratoires de référence (le cas échéant )
Avec le point focal national RSI	With IHR national focal point	С ММСП национальным координационным центром	Avec le point focal national RSI
Avec les associations professionnelles	With professional associations	С профессиональными ассоциациями	Avec les associations professionnelles
Avec des partenaires	With partners	С партнерами	Avec des partenaires
Soutien, assistance et conseils	Support, helpdesk and advises	Поддержка, служба поддержки и советы	Soutien, assistance et conseils
Tous les laboratoires sont-ils pourvus avec un numéro de téléphone spécifique à des fins d'assistance ?	Are all laboratories provided with a specific phone number for helpdesk purpose?	Есть ли во всех лабораториях специальный номер телефона для службы поддержки	Tous les laboratoires sont-ils pourvus avec un numéro de téléphone spécifique à des fins d'assistance ?
Si oui, ce numéro de téléphone est-il fonctionnel ?	If yes, is this phone number functional?	Если да , работает ли телефон ?	Si oui, ce numéro de téléphone est-il fonctionnel ?
Si oui, les laboratoires périphériques peuvent-ils efficacement recevoir les renseignements demandés ?	If yes, can peripheral lab users effectively be provided with requested information?	Если да , то могут ли пользователи периферийных лабораторий эффективно получать запрошенную информацию ?	Si oui, les laboratoires périphériques peuvent-ils efficacement recevoir les renseignements demandés ?
L'organe de coordination des laboratoires fournit-il les souches et matériel de contrôle à la demande ?	Is the laboratory coordination body providing strains and control material if requested?	При запросе снабжает ли лабораторный координационный орган штамами и контрольными материалами ?	L'organe de coordination des laboratoires fournit-il les souches et matériel de contrôle à la demande ?
L'organe de coordination des laboratoires fournit-il des conseils sur la manière d'utiliser les souches et les matériel de contrôle ?	Is the laboratory coordination body providing advises on how to use strains and control material?	Дает ли лабораторный координационный орган совет как использовать штаммы и контрольные материалы ?	L'organe de coordination des laboratoires fournit-il des conseils sur la manière d'utiliser les souches et les matériel de contrôle ?
L'organe de coordination des laboratoires fournit-il des guidelines et des procédures imprimées sur demande ?	Is the laboratory coordination body providing printed guidelines and procedures upon request?	При запросе снабжает ли лабораторный координационный орган печатными руководствами и процедурами ?	L'organe de coordination des laboratoires fournit-il des guidelines et des procédures imprimées sur demande ?
Bulletin du réseau de laboratoire	Laboratory network bulletin	Бюллетень лабораторной сети	Bulletin du réseau de laboratoire
Y a-t-il un bulletin des laboratoires ?	Is there any laboratory bulletin?	Есть ли какой-либо лабораторный бюллетень?	Y a-t-il un bulletin des laboratoires ?
Existe t-il un bulletin de laboratoire spécifique d'une maladie ou d'un partenaire ?	Is there a disease-specific or partner-specific laboratory bulletin?	Есть ли в лаборатории бюллетень по конкретному заболеванию или партнеру ?	Existe t-il un bulletin de laboratoire spécifique d'une maladie ou d'un partenaire ?
Si oui à l'une des deux questions précédentes :	If yes to any of the two previous questions:	Если да , на любой из двух предыдущих вопросов :	Si oui à l'une des deux questions précédentes :
Est-il produit au moins trimestriellement ?	Is it released at least quarterly?	Выпускается ли он по крайней мере, ежеквартально?	Est-il produit au moins trimestriellement ?
Y a-t-il une liste de diffusion précise (laboratoires,autorités, partenaires , etc) ?	Is there a precise distribution list (labs, authorities, partners, Union, etc.)?	Есть точный список распределения (лабораторий ,власти , партнеры , союз , и тд , )?	Y a-t-il une liste de diffusion précise (laboratoires,autorités, partenaires , etc) ?
Est-il également disponible sous forme de fichier pdf téléchargeable?	Is it also available as downloadable pdf file?	Доступно ли это также как загружаемый файл pdf?	Est-il également disponible sous forme de fichier pdf téléchargeable?
Est-il disponible dans la langue utilisée par tous (langue locale si besoin)?	Is it available in commonly used language?	Доступно ли на обычно используемом языке?	Est-il disponible dans la langue utilisée par tous (langue locale si besoin)?
Les laboratoires périphériques peuvent-ils y participer pour écrire un article ?	Can peripheral laboratories participate for one article?	Могут ли периферийные лаборатории участвовать в одной статье ?	Les laboratoires périphériques peuvent-ils y participer pour écrire un article ?
Site Web du réseau de laboratoire	Laboratory network website	Веб-сайте лабораторной сети	Site Web du réseau de laboratoire
Y a-t-il un site Internet du réseau de laboratoires / de la coordination ?	Is there a laboratory network/coordination website?	Существует ли лабораторная сеть/ координациoнный сайт ?	Y a-t-il un site Internet du réseau de laboratoires / de la coordination ?
Si oui :	If yes:	Если да:	Si oui :
Les rôles, les missions et les objectifs du réseau de laboratoire sont-ils clairement énoncés ?	Are roles, missions and objectives of the lab network clearly stated?	Четко ли обозначены роли , задачи и цели лабораторной сети ?	Les rôles, les missions et les objectifs du réseau de laboratoire sont-ils clairement énoncés ?
Le site est-il annoncé sur un des sites de l'OMS ?	Is the website announced on any WHO website?	Опубликован ли вебсайт на каком либо вебсайте ВОЗ?	Le site est-il annoncé sur un des sites de l'OMS ?
Les procédures techniques peuvent-elles être téléchargées ?	Can technical procedures be downloaded?	Можно ли скачать технические процедуры?	Les procédures techniques peuvent-elles être téléchargées ?
Les guidelines peuvent-ils être téléchargés ?	Can guidelines be downloaded?	Можно ли скачать руководства?	Les guidelines peuvent-ils être téléchargés ?
Les études et les résultats de la surveillance peuvent-ils être téléchargés ?	Can surveys and surveillance results be downloaded?	Можно ли скачать опросы и результаты наблюдения?	Les études et les résultats de la surveillance peuvent-ils être téléchargés ?
Un carnet d'adresses complet (fonctionnaires, laboratoires, partenaires) est-il disponible ?	Is a comprehensive address book (officials, labs, partners) available?	Иммется ли полная адресная книга (должностные лица , лаборатории , партнеры )?	Un carnet d'adresses complet (fonctionnaires, laboratoires, partenaires) est-il disponible ?
Un forum est-il disponible ?	Is a forum available?	Доступен форум ?	Un forum est-il disponible ?
Le site est-il aussi disponible en anglais et dans la langue couramment utilisé, au moins partiellement ?	Is the website available in English and commonly used language, at least partially?	Доступен сайт на английском и широко используемом языке , по крайней мере , частично ?	Le site est-il aussi disponible en anglais et dans la langue couramment utilisé, au moins partiellement ?
Possibilités de communication	Communication possibilities	Коммуникационные возможности	Possibilités de communication
Quelle est à peu près le pourcentage de laboratoires périphériques (district/centre de santé) ayant accès à :	What is roughly the percentage of peripheral labs ( sub-district/PHC/CSC) having access to:	Примерный процент перифериальных лабораторий имеющих доступ ( район/PHC/CSC) к	Quelle est à peu près le pourcentage de laboratoires périphériques (district/centre de santé) ayant accès à :
Une connexion Internet	Internet connection	Интернет	Une connexion Internet
Au téléphone ( ligne terrestre / mobile)	Telephone access (land line/mobile)	Телефон( наземная линия связи/ мобильный)	Au téléphone ( ligne terrestre / mobile)
Au fax	Fax access	Факс	Au fax
Quelle est à peu près le pourcentage de laboratoires intermédiaires (région, province) ayant accès à :	What is roughly the percentage of intermediate (District) labs having access to:	Примерный процент лабораторий среднего звена имеющих доступ ( район/PHC/CSC) к	Quelle est à peu près le pourcentage de laboratoires intermédiaires (région, province) ayant accès à :
Une connexion Internet	Internet connection	Интернет	Une connexion Internet
Au téléphone ( ligne terrestre / mobile)	Telephone access (land line/mobile)	Телефон( наземная линия связи/ мобильный)	Au téléphone ( ligne terrestre / mobile)
Au fax	Fax access	Факс	Au fax
Y a-t-il une réunion annuelle des spécialistes de laboratoire ?	Is there a yearly meeting of laboratory specialists at your level?	Проводятся ли ежегодные встречи лабораторных специалистов на вашем уровне?	Y a-t-il une réunion annuelle des spécialistes de laboratoire ?
Associations professionnelles	Professional associations	Профессиональные объединения	Associations professionnelles
Les associations professionnelles suivantes existent-elles ?	Are the following professional associations existing?	Существуют ли следующие профессиональные ассоциации ?	Les associations professionnelles suivantes existent-elles ?
Médecins ou pharmaciens biologistes	Laboratory senior specialist	Старший специалист лаборатории	Médecins ou pharmaciens biologistes
Microbiologistes / anatomopathologistes / biochimistes	Microbiologists/Pathologists/ Biochemists	Микробиолог/Патолог/Биохимик	Microbiologistes / anatomopathologistes / biochimistes
Spécialistes de laboratoire de santé publique	Public Health Laboratories	Лаборатории общественного здравохранения	Spécialistes de laboratoire de santé publique
Technicien de laboratoire	Laboratory technician	Техник-лаборант	Technicien de laboratoire
Personnel de laboratoire en général	Laboratory workers	Сотрудники лаборатории	Personnel de laboratoire en général
Si l'une d'entre elles existe, la coordination des laboratoires est-elle en contact avec eux ?	If any is existing, is the laboratory coordination in contact with them?	Если они существуют , в контакт ли с ними лабораторный орган координации ?	Si l'une d'entre elles existe, la coordination des laboratoires est-elle en contact avec eux ?
Analyse des goulets d'étranglement du système de laboratoire	Laboratory system bottlenecks analysis	Лабораторный системный анализ критических параметров	Analyse des goulets d'étranglement du système de laboratoire
Analyse des écarts	Gap analysis	Анализ разрывов	Analyse des écarts
Quels sont, en général, les plus grands problèmes et les lacunes que vous avez identifiés dans votre système de laboratoire ?	What are, in general, the biggest needs and gaps you did identify in your laboratory system?	Что является в общем самой большой потребностью и разрывом который вы обнаружили в вашей лабораторной системе ?	Quels sont, en général, les plus grands problèmes et les lacunes que vous avez identifiés dans votre système de laboratoire ?
Note de 0 (pas d'impact négatif) à 5 (impact négatif important)	Grade from 0 (no negative impact) to 5 (substantial negative impact)	Степень 0 (нет отрицательного воздействия) до 5 (существенное отрицательное воздействие)	Note de 0 (pas d'impact négatif) à 5 (impact négatif important)
Ensemble des ressources financières pour les activités de laboratoire	Overall financial resources for laboratory activities	Общие финансовые ресурсы для выполнения лабораторных работ	Ensemble des ressources financières pour les activités de laboratoire
Adéquation des ressources humaines	Human resources adequation	Выравнивание человеческих ресурсов	Adéquation des ressources humaines
Qualité de l'équipement	Equipment quality	Качество оборудования	Qualité de l'équipement
Quantité d'équipement	Equipment quantity	Количество оборудования	Quantité d'équipement
Maintenance de l'équipement	Equipment maintenance	Техническое обслуживание оборудования	Maintenance de l'équipement
Apprivoisement en réactifs et consommables	Reagents and consumables provision	Обеспечение реактивами и расходными материалами	Apprivoisement en réactifs et consommables
Qualité de la formation initiale	Initial training quality	Качество начальной подготовки	Qualité de la formation initiale
Qualité de la formation continue	Continuous training quality	Качество непрерывного обучения	Qualité de la formation continue
Disponibilité de médecins/pharmaciens microbiologistes qualifiés	Availability of suitably qualified medical/non-medical microbiologists	Наличие медицинских /не - медицинских микробиологов соответствующей квалификации	Disponibilité de médecins/pharmaciens microbiologistes qualifiés
Disponibilité de guidelines et SOP sur le diagnostic des principaux agents pathogènes	Lack of guidelines/SOPs for specific pathogens detections/diagnosis	Отсутствие руководств/ СОП -ов для обнаружения определенных патогенов /диагноз	Disponibilité de guidelines et SOP sur le diagnostic des principaux agents pathogènes
Standardisation et qualité des prélèvements/spécimens	Sample standardization, sample quality	Стандартизация выборки , качество образца	Standardisation et qualité des prélèvements/spécimens
Amélioration de l'assurance de la qualité / mise en œuvre des SMQ	Quality assurance improvement/QMS implementation	Усовершенствование гарантии качества / внедрение системы управления качеством	Amélioration de l'assurance de la qualité / mise en œuvre des SMQ
Système national de transport des échantillons	Sample transportation system (at your level)	Система транспортировки образца (на вашем уровне)	Système national de transport des échantillons
Organisation / Structure / mise en réseau des laboratoires	Organization/structure/networking of laboratories	Организациоя / структура/ сеть лабораторий	Organisation / Structure / mise en réseau des laboratoires
Cadre législatif pour les laboratoires	Legislative framework for laboratories	Законодательная база для лабораторий	Cadre législatif pour les laboratoires
SIGL et gestion des données	LIMS and data management	LIMS и управление данными	SIGL et gestion des données
Niveau de sécurité et biosécurité dans les laboratoires	Laboratory safety and biosecurity issues	Вопросы безопасности и биозащиты в лабораторных	Niveau de sécurité et biosécurité dans les laboratoires
Ressources financières pour assurer le niveau de biosécurité requis	Financial resources for ensuring required biosafety level	Финансовые ресурсы для обеспечения необходимого уровня биологической безопасности	Ressources financières pour assurer le niveau de biosécurité requis
Niveau de préparation du réseau de laboratoire à la mise en place du RSI	Preparedness level of laboratory core capacity for IHRs	Уровень подготовленности основных возможностей лаборатории для ММСП	Niveau de préparation du réseau de laboratoire à la mise en place du RSI
Niveau de collaboration épidemio - laboratoire	Level of Epi-lab collaboration	Уровень сотрудничества epi лабораторий	Niveau de collaboration épidemio - laboratoire
Plan d'investigation des épidémies	Outbreak investigation plan	План расследования вспышки	Plan d'investigation des épidémies

## Sheet: Contacts
Contacts collected in vCard format, including photo
Title	First name	Last name	Position	Institution	Address	Email	Mobile phone	Land line

## Sheet: 1-general info
#	1- Information générale
	Informations générales
1.1	Système de laboratoire évalués
1.2	Date de l'évaluation
1.3	Nom de la coordination centrale
1.4	Adresse postale coordination
1.5	Email
1.6	Téléphone
1.7	Nom du chef de la coordination des laboratoires
1.8	Principal évaluateur
1.9	Nom et titre de la personne répondant 1
1.10	Nom et titre de la personne répondant 2
1.11	Nom et titre de la personne répondant 3
1.12	Nom et titre de la personne répondant 4
	Résumé de la liste des documents à fournir lors de l'évaluation:
	Document	Check Y/N/na
1	Critères d'ouverture des laboratoires (règlements, enregistrement, etc.)
2	Liste des laboratoires de référence internationaux pour référence
3	Document de régulation du réseau de laboratoire
4	Document de réglementation des laboratoires de référence (s)
5	Lignes directrices pour l'organisation du RLSP pour la surveillance des maladies
6	Directive d'application du RSI pour les laboratoires
7	Liste des partenariats et des collaborations des laboratoires
8	Procédures analytiques disponibles et leur promotion à votre niveau
9	Formulaires de demande de spécimens
10	Procédures de collecte et de transport des échantillons
11	Lignes directrices de biosécurité en laboratoire
12	Processus de mise en œuvre des recommandations de l'évaluation des risques biologiques
13	Coordonnées de l'organisme de certification en biosécurité ou des PSM
14	Normes officielles pour l'élimination des déchets médicaux / incinération
15	Registre de laboratoire ou modèle
16	Liste des activités EEQ dans le pays (national / international)
17	Liste des mesures de CQI promus à votre niveau
18	Exemple de recommandations d'évaluations de laboratoires
19	Panels d'analyses qui peuvent être accrédité à l'échelle nationale ou internationale
20	Coordonnées de votre organisme international de certification
21	Nom et coordonnées de l'organisme international d'accréditation
22	guideline de maintenance des équipements de laboratoire
23	Détails des mécanismes d'approvisionnement/réapprovisionnement
24	Formulaires de rapport d'analyse
25	Exemple de rapport d'analyse
26	Directives spécifique d'AQ pour les laboratoires
27	Lignes directrices spécifiques de management des laboratoires
28	Lignes directrices spécifiques laboratoire pour chaque maladie prioritaire
29	Plan de supervision des laboratoires, stratégie et grille
30	Détails sur les stratégies d'apprentissage à distance
31	Informations sur les éventuels SIGL utilisés dans le pays
32	Exemple de bulletins de laboratoires, si disponible
33	Site Internet du réseau de laboratoires et des laboratoires de référence
34	Détails sur les associations professionnelles biologistes / techniciens
35	Organigramme du MS (structure du système de surveillance en santé publique)
36	Plan stratégique des services de laboratoire

## Sheet: 2-governance
#	2- Gouvernance et leadership pour le système de laboratoire
	Mécanisme de coordination du système de laboratoire
2.1	Est-ce que votre ministère de la santé (ou le ministère concerné) possède une unité / corps / entité dédiée, en charge de la coordination du système de laboratoires de santé ?
2.2	Existe t-il un décret officiel créant cette unité de coordination ?
	Si oui / partiel :
2.3	Existe t-il un décret officiel définissant les TdR les rôles et les missions de l'unité ?
2.4	Cette unité dispose t'elle d'un budget spécifique pour son fonctionnement ?
2.5	Cette unité a t'elle développé des mécanismes de coordination avec les programmes de lutte spécifiques de maladies ?
2.6	Cette unité a-t-elle un rôle de surveillance, de désignation et de supervision des laboratoires de référence ?
	Si oui, merci de préciser si c'est le cas pour les laboratoires publics et/ou privés
2.7	Cette unité a-t-elle un rôle dans le développement de la réglementation et des opérations des laboratoires privés ?
2.8	Est-ce que cette unité participe à des comités liés à la santé publique tels que les comités de préparation à la grippe, les comités d'urgence ou les comités de vaccination ?
2.9	Cette unité de coordination agit-elle en concertation avec d'autres ministères concernés (Agriculture, Environnement) ou agences ?
2.10	L'unité est-elle assistée par un organe consultatif de haut niveau (comité ou commission)?
	Politique de laboratoire et plan stratégique
2.11	Y a-t-il une politique de laboratoire définissant la vision et les objectifs de votre système de laboratoire ?
	Si oui, cette politique traite-elle les éléments suivants :
2.12	Coordination des laboratoire, gouvernance / leadership ?
2.13	Gestion des laboratoires et structure organisationnelle
2.14	Critères et spécification pour les équipements de laboratoire, les techniques de diagnostic et les ressources humaines ?
2.15	Gestion des ressources humaines - programme d'induction et de formation continue
2.16	Systèmes de management de la qualité
2.17	Gestion des achats et des stocks
2.18	Gestion de l'équipement de laboratoire
2.19	Système de gestion de l'information de laboratoire
2.20	Sécurité et gestion des déchets
2.21	Régulations appliquées aux laboratoires
2.22	Financement des laboratoires
2.23	Y a-t-il un plan stratégique de développement des laboratoires ou autre plan stratégique avec une composante laboratoire ?
	Si oui :
2.24	Le plan est-il financé et mis en œuvre ?
2.25	Y a-t-il des indicateurs pour suivre les services de laboratoire (dans le cadre du suivi du plan stratégique ou indépendamment du plan ) ?
	Financement des services de laboratoire
	Comment les services de laboratoire sont-ils financés (pour chaque source, préciser le pourcentage de financement ) ? informations
2.26	Gouvernement ou assurance santé
2.27	Paiement par les patients
2.28	Bailleurs de fonds
2.29	Autre (précisez)
2.30	Y a-t-il un budget spécifique attribué pour les activités des laboratoires de santé publique (tels que les laboratoires de référence et les réseaux de labos) ?
2.31	Une analyse coût -efficacité a-t-elle été effectuée pour sélectionner techniquement et financièrement les technologies et les méthodes de laboratoire appropriées ?
2.32	Les prix des analyses sont-ils régulés ?
	Si oui , sont-ils prix définis / recommandés par : (information )
2.33	Un règlement / une législation nationale ?
2.34	Le système public d'assurance-maladie ?
2.35	Un système privé d'assurance-maladie ?
2.36	Autre (précisez)

## Sheet: 3-organization
#	3- Structure et organisation des laboratoires
	Structure du système de laboratoire
3.1	La structure organisationnelle des services de laboratoire est-elle clairement définie avec des lignes d'autorité hiérarchiques claires ?
3.2	Les laboratoires sont-ils organisés via un système à plusieurs niveaux avec différents niveaux de fonctions ? Si oui, fournir les documents
3.3	Y a-t-il un inventaire ou un répertoire des laboratoires du pays (centre de santé, hôpital, santé publique, enseignement, recherche, etc. ) ?
3.4	Est-ce que cet inventaire tient compte des laboratoires privés ?
	Veuillez entrer le nombre de laboratoires pour chaque catégorie : (information )
3.5	Laboratoires central / national / université médicale/ référence
3.6	Laboratoires régionaux
3.7	Laboratoire de district
3.8	Laboratoire de sous district
3.9	Centre de santé primaires
3.10	Laboratoires privés
	Organisation des laboratoires de référence
3.11	Les laboratoires de référence sont-ils clairement identifiés pour les maladies prioritaires ou les menaces pour la santé publique ?
3.12	Ces laboratoires de référence sont-ils officiellement désignés (par exemple par décret) ?
3.13	Les laboratoires de référence font-ils partie de votre système d'alerte précoce mis en place pour les événements de santé publique / épidémies ?
3.14	Des représentants des laboratoires de référence participent-ils régulièrement à des réunions de préparation aux événement de santé publique ou de préparation aux épidémies ?
3.15	Des représentants des laboratoires de référence participent-ils régulièrement à des investigation sur le terrain lors d'événements de santé publique (par exemple lors d'épidémies) ?
3.16	Une liste des laboratoires de référence internationaux est-elle disponible ?
	Laboratoires de référence spécifiques de maladies
	Y a-t-il un laboratoire de référence désigné pour les agents pathogènes / maladies suivantes ? :
	Infections bactériennes
3.17	Bacillus anthracis
3.18	Brucella
3.19	Choléra
3.20	Diphtérie
3.21	Leptospira interrogans
3.22	Neisseria / Haemophilus
3.23	Pneumoccus / Streptococcus
3.24	Coqueluche
3.25	Shigella / Salmonella / E. coli
3.26	Syphilis
3.27	TB
3.28	Rickettsia
3.29	Yersinia spp .
	Infections virales
3.30	grippe aviaire
3.31	CCHF
3.33	Hépatites (A , B, C , E)
3.34	VIH
3.35	Grippe humaine saisonnière
3.36	TBE
3.37	Rougeole / rubéole
3.38	Rotavirus
3.39	La fièvre du Nil occidental
	Fièvres hémorragiques/etc.
	Infections parasitaires / fongiques
3.40	Leishmania
3.41	Cryptococcus
3.42	Paludisme
	Filaires/oncho
	Réseau(x) de laboratoires
3.43	Les laboratoires sont-ils organisés en réseau pour les analyses cliniques ( hématologie , biochimie, .. ), permettant par exemple l'accès à des tests spécialisés ou de confirmation non disponible au niveau des patients ?
	Si oui ou partiel, veuillez décrire pour chaque réseau : les noms des laboratoires membres (ou types de labos), les mécanismes de mise en réseau (en particulier la façon dont les échantillons et les données sont partagées au niveau du réseau), la documentation développés (SOP, algorithme de test, feuille de rendu du résultat) et les sources de financement
3.44	Les laboratoires sont-ils organisés en réseaux à des fins de santé publique ou de surveillance ?
	Si oui ou partiel, veuillez décrire pour chaque réseau : les noms des laboratoires membres (ou types de labos), les mécanismes de mise en réseau (en particulier la façon dont les échantillons et les données sont partagées au niveau du réseau), la documentation développés (SOP, algorithme de test, feuille de rendu du résultat) et les sources de financement
3.45	Les laboratoires privés font-ils partie du réseau de surveillance ?
	Si oui, cette participation des laboratoires privés est-elle obligatoire, imposées par la loi, par un accord contractuel, etc. ?
3.46	S'agit-il de réseau(x) officiellement désignés (par une directive, par décret, par les autorités nationales) ?
3.47	Les laboratoires centraux / de référence ont-ils établi des partenariats avec des laboratoires / organismes internationaux ?
3.48	Les laboratoires de référence sont-ils membres de réseaux internationaux ?
	Si oui ou partiel, veuillez fournir la liste des laboratoires et des réseaux internationaux
3.49	Avez-vous une liste des maladies à déclaration obligatoire / déclaration à des fins de surveillance ?
3.50	Avez-vous la définition de cas, versant laboratoire, pour ces maladies à déclaration obligatoire ?
3.51	Y a-t-il des formulaires de notification standardisés pour les données de laboratoire au sein du réseau ?
	Système de référence des spécimens
3.52	Un réseau national de référence/transport des spécimens est-il établi dans tout le pays ?
3.53	Des fonds sont-ils disponibles pour les envois d'échantillons ?
3.54	Y a-t-il un stock d'urgence de matériel de prélèvement et boîtes de transport (équipement protecteur personnel, matériel de prélèvement, milieux de transport) ?
	Si oui, où sont-ils positionnés / stockés ? (information)
3.55	Niveau central
3.56	Niveau régional
3.57	Niveau district
	Niveau centre de santé
3.58	Possédez-vous des emballages spécifiques, ou des critères écrits spécifiques d'emballage, pour l'expédition des échantillons ?
3.59	Les laboratoires publics sont-ils approvisionnés avec des triples emballages appropriés (UN) pour le transport aérien des échantillons ?
3.60	Est-ce que les laboratoires de l'État ont accès aux services de messagerie rapide (DHL, FedEx, World Courier ... )
3.61	Ces expéditions interpays sont-elles couvertes financièrement par le MS / l'unité de surveillance ?
3.62	La/les personne(s) en charge de l'expédition sont-elles formées pour le transport des matières infectieuses ?
	Sont-elles certifiés par des organismes internationaux (IATA/ICAO) ?
3.63	Le recyclage ou la recertification sont-ils organisés tous les 2 ans ?
	Mécanismes de régulation des laboratoires
3.64	Y a-t-il un organisme de réglementation pour les services de laboratoire ?
3.65	Les laboratoires publics doivent-ils être enregistrés ou autorisés à opérer ?
3.66	Les laboratoires privés doivent-ils être enregistrés ou autorisés à opérer ?
	Si oui :
	Veuillez décrire toute inscription et/ou les critères de ces licences
3.67	L'autorisation ou la licence est-elle remise après une première visite sur le site ?
3.68	L'autorisation ou la licence sont-elles révisées périodiquement ?
	Les domaines suivants sont-ils réglementés (dans le cadre d'un mécanisme d'octroi de licences ou séparément) :
3.69	Dispositifs diagnostiques in vitro (y compris le matériel)
3.70	Les fabricants et les fournisseurs de diagnostic in vitro
3.71	Ressources humaines (formation initiale et continue)
3.72	Méthodes et principes d'analyse de laboratoire
3.73	Transport des échantillons
3.74	Gestion des données
3.75	Gestion des risques biologiques
3.76	L'éthique liée aux laboratoires
3.77	Le respect des standards et de la législation est-elle vérifiée par des évaluations régulières?
3.78	Des mesures disciplinaires sont-elles prises en cas de non-conformité avec la législation/réglementation ?
3.79	Les lois et règlements sont-ils régulièrement évalués et mis à jour pour refléter l'évolution des besoins nationaux et internationaux ?
	Conformité RSI et laboratoires
3.80	Avez-vous déjà organisé une réunion / atelier pour les spécialistes de laboratoire concernant la mise en œuvre du RSI ?
3.81	Avez-vous publié une communication officielle indiquant le rôle des laboratoires concernant le respect du RSI ?
3.82	Avez-vous produit un guide expliquant comment intégrer les exigences du RSI dans le travail de routine des laboratoires ?
3.83	Avez-vous communiqué la définition d'un ESPPI aux laboratoires ?
3.84	Les laboratoires sont-ils inclus dans le système d'alerte précoce mis en place au sein du RSI ?
	Veuillez nous fournir les documents ci-dessus (document ou site Internet)
	Collaboration avec le système de santé et de laboratoire de l'eau et des animaux
3.85	Connaissez-vous les systèmes de laboratoires alimentaires, de santé animale et d'analyse de l'eau ?
3.86	Connaissez-vous les systèmes de laboratoires environnementaux et d'analyses toxicologiques ?
3.87	Y a-t-il un échange régulier d'informations à propos des zoonoses entre les laboratoires responsables des maladies humaines, des maladies animales et les laboratoires de sécurité alimentaire ? Si oui, fournir des détails
3.88	Cet échange d'informations est-il formalisé par un document officiel ?
3.89	Des réunions régulières de coordination sont-elles organisées ?
3.90	Des minutes sont-elles disponibles pour ces réunions ?
	Surveillance de la résistance aux antimicrobiens
	Avez-vous accès, à votre niveau, aux services de surveillance suivants ?
	Surveillance de la résistance aux antibiotiques ?
	Surveillance de la résistance aux antituberculeux ?
	Surveillance de la résistance aux antipaludiques ?
	Surveillance de la résistance aux antirétroviraux ?
	Surveillance de la résistance aux antiviraux ?

## Sheet: 4-lab QMS
#	4- Système de gestion de la qualité
	Politique et plan qualité des laboratoires
4.1	Y a-t-il un responsable qualité / point focal / unité en charge de la qualité ?
	Si oui, veuillez fournir le nom et les coordonnées du bureau ou du responsable
4.2	Y a-t-il un document officiel résumant la politique qualité des laboratoires ?
4.3	Y a-t-il un plan ou un programme d'assurance de la qualité pour les laboratoires ?
	Veuillez décrire brièvement ce plan / programme
4.4	Ce plan / programme est-il financé et mis en œuvre ?
	Normes pour les laboratoires
4.5	Avez-vous approuvé/endorsé une norme nationale ou internationale de gestion de la qualité des laboratoires ?
	Veuillez préciser laquelle ( ISO 15189 ? 17025 ? National ? GBEA ? ... )
	Si les services de laboratoire sont organisés en plusieurs niveaux :
4.6	L'infrastructure des laboratoires est-elle standardisée pour chacun des niveaux (pièces nécessaires, installations devant être disponibles, etc ) ?
4.7	Les équipements minimum sont-ils standardisés pour chaque niveau de laboratoire ?
4.8	Le nombre de personnel et leurs qualifications sont-ils standardisés pour chaque niveau de laboratoire ?
4.9	Les tests effectués et des méthodologies diagnostiques sont-ils standardisés pour chaque niveau de laboratoire ?
	Veuillez décrire comment et par qui les normes sont élaborées (par exemple par un organisme de normalisation, des associations professionnelles, des réseaux spécialisés, des laboratoires de référence)
	Disponibilité de SOP spécifiques de maladies
4.10	Possédez-vous au niveau central des algorithmes et SOP couvrant toutes les étapes des processus diagnostiques en microbiologie, du pré-analytique au post- analytique ?
4.11	Possédez-vous au niveau central des algorithmes et SOP couvrant toutes les étapes des processus diagnostiques en biologie moléculaire du pré-analytique au post- analytique ?
	Les maladies / agents pathogènes suivants sont-ils couverts par ces SOP ?
4.12	BACTÉRIES
4.13	Bacillus anthracis
4.14	Brucella
4.15	Choléra
4.16	Diphtérie
4.17	Haemophilus
4.18	Leptospira
4.19	Neisseria
4.20	Coqueluche
	Pneumoccus / Streptococcus
	Rickettsia
	Shigella / Salmonella / E. coli
	Syphilis
	Tuberculose
4.21	Yersinia pestis
4.22	VIRUS
4.23	Grippe aviaire
4.24	Chikungunya
4.25	Dengue
	Hépatites A, B, C , E
	VIH
	Grippe humaine saisonnière
	Encéphalite Japonaise
	Rougeole / rubéole
4.26	Rotavirus
4.27	La fièvre du Nil occidental
4.28	PARASITES
4.29	Leishmania
4.30	Cryptococcus
4.31	Paludisme
4.32	AUTRES
	Antibiogrammes
4.33	Analyse de l'eau et des aliments
4.34	Analyse animale et vétérinaire
	SOP pour les laboratoires cliniques
4.35	Possédez-vous au niveau central des algorithmes et SOP couvrant toutes les étapes des processus diagnostiques en hématologie du pré-analytique au post- analytique ?
4.36	Possédez-vous au niveau central des algorithmes et SOP couvrant toutes les étapes des processus diagnostiques en immuno-hématologie du pré-analytique au post- analytique ?
4.37	Possédez-vous au niveau central des algorithmes et SOP couvrant toutes les étapes des processus diagnostiques en immunologie du pré-analytique au post- analytique ?
4.38	Possédez-vous au niveau central des algorithmes et SOP couvrant toutes les étapes des processus diagnostiques en biochimie du pré-analytique au post- analytique ?
	Veuillez décrire comment et par qui ces SOP sont développées (par exemple par des associations professionnelles, des réseaux spécialisés, des laboratoires de référence)
	Documentation pré-analytique
4.39	Un manuel de prélèvement (ou des SOP) sont-ils disponibles à votre niveau ?
	Si oui, ce manuel/guideline couvre t-il les éléments suivants :
4.40	Formulaire de demande d'analyse standardisé (nom, date, heure de prélèvement ... ) ?
4.41	Prélèvement, préparation, stockage et transport des prélèvements ?
4.42	Critères d'acceptation et de rejet des échantillons
	Évaluation externe de la qualité
	Votre pays possède t'il un programme EEQ officiel (test de panels ou recontrôle) dans les domaines suivants :
4.43	Bactériologie ?
4.44	Virologie ?
4.45	Sérologie ?
4.46	Parasitologie ?
4.47	Biochimie ?
4.48	Hématologie ?
	Veuillez décrire ces programmes EEQ en fournissant pour chacun: nom du programme, organisateurs, le nombre de participants/laboratoires par an, le nombre d'enquêtes par an
4.52	Les fournisseurs de programmes d'EEQ sont-ils accrédités selon la norme ISO17043 ?
4.53	Si non, les programmes d'EEQ sont-ils au moins bien documentés ?
4.54	Y a-t-il une régulation spécifique à propos de la participation au programme EEQ national ou international ?
4.55	La participation au programme d'EEQ national et / ou international est-elle obligatoire pour les laboratoires publics ?
4.56	La participation au programme d'EEQ national et / ou international est-elle obligatoire pour les laboratoires privés ?
4.57	Avez-vous une procédure qui montre comment analyser et utiliser les résultats d'EEQ pour la planification ultérieure des laboratoires ?
4.58	Des mesures correctives sont-elles prises lorsque les résultats d'EEQ sont mauvais ?
	Quel % approximatif de vos laboratoires participent régulièrement à un programme d'EEQ ( info ) ?
	Contrôle de qualité interne
4.59	Y a-t-il une politique / recommandation en relation avec le CQI ?
4.60	Des indicateurs biologiques ou chimiques sont-ils disponibles dans vos laboratoires pour la validation des stérilisations ?
4.61	Des souches de référence sont-elles disponibles au niveau national pour la validation des antibiogrammes ?
4.62	Fournissez-vous ces souches aux laboratoires le demandant?
4.63	Les spécialistes de laboratoire sont-ils formés pour le CQI statistique et les diagrammes de Lewey Jennings ?
	Veuillez fournir la liste des mesures de CQI promus à votre niveau
	Accréditation des laboratoires
4.64	Y a-t-il un organisme national chargé de l'accréditation des laboratoires (par exemple selon la norme ISO 15189, ISO 17025) ?
4.65	Si non, les laboratoires utilisent-ils les services d'organismes d'accréditation nationaux ou régionaux étrangers ?
4.66	Facilitez vous et promouvez-vous l'accréditation de vos laboratoires ?
4.67	Certains laboratoires sont-ils accrédités selon une norme internationale (ISO15189, ISO17025) ? Veuillez fournir le nombre / % de laboratoires accrédités)
	Supervision des laboratoires
4.68	La supervision des laboratoires (indépendamment de l'évaluation menée à bien dans un but d'inspection ou d'accréditation) est-elle organisée à votre niveau ?
4.69	Disposez-vous d'une checklist standardisée ou d'une procédure décrivant cette supervision?
4.70	Lorsqu'ils sont supervisés, les laboratoires reçoivent-ils toujours un rapport après chaque supervision ?
4.71	Y a-t-il des indicateurs pour mesurer les progrès réalisés dans la qualité des tests de laboratoire ? (veuillez fournir la liste de ces indicateurs )
4.72	Les laboratoires sont-ils suivis dans le temps en relation avec les supervisions menées à bien et leurs résultats d'EEQ ?

## Sheet: 5-staff
#	5- Gestion des ressources humaines
	Inventaire et disponibilité des ressources humaines
5.1	Y a-t-il un inventaire (nombre et types) des personnels de laboratoire ?
5.2	Avez-vous effectué (dans les 3 dernières années) une évaluation des besoins en personnel de laboratoire ?
5.3	Le nombre total de personnel de laboratoire est-il suffisant pour les besoins actuels ?
5.4	Le personnel de laboratoire est-il bien distribué au niveau du pays et selon les besoins ?
5.5	L'éducation / formation / expérience des personnels de laboratoire est-elle en conformité avec les besoins ?
5.6	Des ingénieurs biomédicaux en nombre suffisant sont-ils disponibles au niveau du pays pour la maintenance spécifique des équipements de laboratoire ?
5.7	Possédez-vous un plan de développement des personnels de laboratoire ?
	Formation initiale et qualification du personnel
	Possédez-vous au niveau national des filières de formation des types de personnels suivants:
5.8	Techniciens de laboratoire
5.9	Pharmaciens/Médecins biologistes
5.10	Microbiologistes médicaux/PhD?
	Si oui, veuillez fournir le nom de ces formations et programmes associés
5.11	Ces diplômes sont-ils obligatoires pour travailler dans un laboratoire médical ?
5.12	Y a-t-il des mécanismes interministériels associant les ministères de la santé et de l'éducation pour revoir et à adapter les programmes de formation en fonction des besoins ?
5.13	Le pays forme t-il un nombre suffisant de personnel qualifié pour ses besoins de laboratoire ?
5.14	L'enregistrement et la licence du personnel de laboratoire est-il organisé ?
	Si oui, veuillez décrire les critères de licence / d'inscription
5.15	Le cas échéant, la formation continue est-elle obligatoire pour renouveler l'enregistrement ou la licence du personnel ?
	Gestion de la connaissance et des compétence du personnel de labo
5.16	Des descriptifs de poste sont-ils disponibles pour l'ensemble du personnel de laboratoire et à tous les niveaux ?
5.17	Un système / directive / politique est-il mis en place pour assurer une évaluation périodique des compétences du personnel de laboratoire ?
5.18	Un système de formation continue pour le personnel de laboratoire est-il disponible au niveau national?
5.19	Des installations spécifiques sont-elles disponibles pour la formation continue pratique du personnel de laboratoire (veuillez préciser)
	La formation continue comprend-elle les thèmes suivants
5.20	Prélèvement d'échantillons, emballage et transport ?
5.21	L'assurance de la qualité au laboratoire ?
5.22	Nouvelles techniques de diagnostic de laboratoire ?
5.23	Gestion des données ?
5.24	Surveillance épidémiologique ?
5.25	Programme de formation joint laboratoire/épidémiologie de terrain ?
5.26	Informatique appliquée au laboratoire ?
5.27	Gestion des risques biologiques ?
5.28	Management des laboratoires ?
	Comment ces formations sont fournies (information) ?
5.29	Professionnels du diagnostic (revendeurs)
5.30	Associations professionnelles
5.31	Apprentissage à distance (e-learning)
5.32	Ateliers / Séminaires
	Motivation des ressources humaines, support et rétention
5.33	Y a-t-il un système d'avancement de carrière / de développement pour le personnel de laboratoire (avec une structure claire) ?
5.34	Y a-t-il un système d'incitations pour encourager le personnel à travailler dans les régions éloignées ?
5.35	Y a-t-il une politique / directive pour l'organisation des évaluations annuelles pour le personnel de laboratoire ?
5.36	Y a-t-il un système de suivi / supervision / mentorat efficace pour le personnel de laboratoire ?
5.37	Êtes-vous confrontés à beaucoup de transfert de personnel dans votre pays ?
5.38	Y a-t-il une stratégie générale de rétention du personnel ?

## Sheet: 6-equipment_supplies
#	6- Gestion de l'équipement et des approvisionnements
	Gestion de l'équipement de laboratoire
6.1	Y a-t-il une politique de gestion de l'équipement de laboratoire (ou partie d'une composante de la politique de gestion de l'équipement médical national) ? Si oui, décrivez la politique
6.2	Y a-t-il une politique de maintenance des équipements de laboratoire ?
	Si oui décrire cette politique
6.3	Y a-t-il une liste standard et des spécifications techniques pour l'équipement de laboratoire à utiliser ?
6.4	Y a-t-il une base de données nationale / régionale / provinciale de l'équipement de laboratoire actuellement disponible ?
6.5	Y a-t-il des structures nationales pour l'étalonnage des équipements / la validation / la certification ?
6.6	Existe t-il un guideline / SOP pour l'acquisition d'équipements de labo ?
6.7	Existe t-il un guideline / SOP pour la donation d'équipements de labo ?
	Ressources financières et équipement de laboratoire
6.8	Avez-vous un plan budgétaire spécifique visant à fournir les laboratoires publics avec des équipements de laboratoire ?
	Y a-t-il un système pour assurer le déclassement et l'enlèvement du matériel non réparable ?
6.9	Y a-t-il un système d'amortissement des équipements pour assurer le remplacement d'un équipement obsolète ou en fin de vie ?
	Gestion des approvisionnements de laboratoire
6.10	Y a-t-il un système d'achat et de gestion des approvisionnements pour les laboratoires publics ?
	Veuillez décrire le système de passation des marchés pour les laboratoires publics (achat et stockage centralisé ou décentralisé, en gros/petits volumes, qualité des réactifs, localisation des fournisseurs, etc ) et fournir tous les documents nécessaires
6.11	Y a-t-il une liste positive des fournisseurs (ou fournisseurs recommandés), incluant des critères de qualité ?
6.12	Y a-t-il un organisme habilité à valider les réactifs et les kits au niveau national ?
6.13	Avez-vous des procédures écrites pour la validation des kits, réactifs, milieux et colorants ?
6.14	Qui effectue cette validation ? (information)
6.15	Promouvez-vous l'utilisation des mêmes réactifs et kits pour accroître la standardisation et la comparabilité entre laboratoires ?
6.16	Possédez-vous des systèmes de stockage et de distribution pour les intrants de laboratoire, y compris pour les produits suivant la chaîne du froid ?
6.17	Y a-t-il un système en place pour la surveillance de la qualité des intrants de laboratoire ? (reago - vigilance)
6.18	Avez-vous une ligne budgétaire spécifique pour approvisionner les laboratoires publics ?

## Sheet: 7-lab information
#	7 . Système de gestion de l'information de laboratoire
	Gestion de l'information de laboratoire au niveau des laboratoires
7.1	Promouvez-vous un registre standardisé pour enregistrer les informations et les résultats des patients / échantillons ?
7.2	Si oui, ce registre est-il utilisé à tous les niveaux ?
7.3	Si oui, ce registre est-il facile à utiliser, et n'incluant pas trop de champs ?
7.4	Ce registre a-t-il été pensé d'une manière qui facilite la notification éventuelle (i.e. inclusion de champs résumés spécifiques, etc ) ?
	Notification par les laboratoires
7.5	L'information provenant des laboratoires (notification, rapports réguliers, etc ) est-elle collectée au niveau de la coordination ?
7.6	L'information et les données de laboratoire sont-elles analysées pour orienter le soutien aux services cliniques et au plan de renforcement des laboratoires ? Si oui, à quel niveau ?
7.7	Au niveau district
7.8	Au niveau régional/central
7.9	Au niveau central
	Si oui, fournir le nom et les coordonnées du responsable, et le type de données collectées et analysées
7.10	Existe t-il un guideline/SOP précisant comment gérer les données, notifications et rapport de laboratoire ?
	Veuillez décrire le guideline/la SOP
7.11	Une rétro information systématique est-elle fournie aux laboratoires ayant notifié ou rapporté des données ?
7.12	Les laboratoires privés notifient-ils régulièrement leurs données à un système central de santé publique ?
	Outils de notification/déclaration/collecte
7.13	Des formulaires normalisés sont-ils disponibles pour la collecte des données ?
7.14	Des formulaires normalisés sont-ils disponibles pour le rapport des données ?
7.15	Utilisez-vous un SIGL informatisé pour recueillir et analyser l'information de laboratoire ?
7.16	Utilisez-vous des outils SIG pour la cartographie de notification et les processus de prise de décision ?
	Rétro-information/Communication
7.17	La rétro information des laboratoires rapportant leurs données est-elle assurée ?
7.18	Si oui, veuillez décrire les mécanismes et procédures de communication (par exemple bulletin d'information, site web )
7.19	Partagez-vous l'information reçue par les laboratoires avec d'autres agences nationales / régionales / internationales ?

[truncated: 3 more sheets: 8-biorisk, 9-communication, 10-bottlenecks analysis]
