# Supplementary material for: Strengthening Biorisk Management Capacities in Burkina Faso: Contribution of the Global Health Security Agenda
Source: Health Secur. 2022 Dec 8;20(6):479–87. doi: 10.1089/hs.2019.0069 (PMC9805872; doi:10.1089/hs.2019.0069)
Supplement: Supplemental data [file Supp_App_A2.xlsx]

## Sheet: Cover
Laboratory safety auditing tool
Developed by IQLS
Version 5.0 - July 2017
								Developers (IQLS)
								Mr. Arnaud Orelle
								Dr. Antoine Pierson
								www.iqls.net

## Sheet: Abbrev
ABBREVIATIONS	(In French and English/En français et en anglais)
AC	Active Chloride
AES	Accident d'Exposition au Sang
AMDE	Analyse des Modes de defaillance de leurs effets et de leurs criticité
ASLM	African Society in Laboratory Medicine
ATCC	American Type Culture Collection
BSC	Biosafety cabinet
BSL	BioSafety Level
CA	Chlore Actif
CDC	Centre for Disease Control and Prevention
DNA	Désoxyribonucleotide
DST	Drug Sensibility Testing
EEQ	Evaluation Externe de la Qualité
EPI	Equipement Protecteur Individuel
EQA	External Quality Assessment
ERC	Ethical Review Committee
ESPPI	Evenement de Santé Publique de Portée Internationale
FDS	Fiche de Donnée Sécurité
FIFO	First-In First-Out
FMEA	Failure Mode effects analysis
GBEA	Guide de Bonne Exécution des Analyses
GHA	Gel Hydro Alcoolique
GPS	Global Positioning System
HBV	Hepatitis B Virus
HCV	Hepatitis C Virus
HEPA	High-efficiency particulate air
HIV	Human Immunodeficiency Virus
IHR	International Health Regulations
IQLS	Integrated Quality Laboratory Services
ISO	International Standardization Organization
ISO15189	Medical laboratories -- Requirements for quality and competence
ISO9001	Quality management systems -- Requirements
LIMS	Laboratory Information Management System
LQSI	Laboratory Stepwise Quality Implementation
MoH	Ministry of Health
MSDS	Material Safety Data Sheet
NGO	Non Governmental Organization
ONG	Organisation Non Gouvernementale
OMS	Organisation Mondiale de la Santé
PCR	Polymerase Chain Reaction
PHEIC	Public Health Event of International Concern
POS	Procédure Opératoire Standardisée
PPE	Personal Protective Equipment
PSM	Poste de Sécurité Microbiologique
QMS	Quality Management systems
QSE	Quality System Essential
RDT	Rapid Diagnostic Test
RSI	Règlement Sanitaire International
SMART	Specific Measurable Attainable Realistic Timely
SMQ	Système de Management de la Qualité
SOP	Standard Operating Procedure
TAT	Turn around time
TdR	Termes de référence
TDR	Test Diagnostic rapide
ToR	Terms of Reference
VHB	Virus de l'Hépatite B
VHC	Virus de l'Hépatite C
VIH	Virus de l'Immunodéficience Acquise
WHO	World Health Organisation

## Sheet: Summary
		Laboratory Safety Audit Summary
		Country	0				Respondent 1	0
		City	0				Respondent 2	0
		Name of the laboratory	0				Respondent 3	0
		Date (DD/MM/YYYY)	00:00:00				Respondent 4	0
		Population officially covered by the lab	0				Respondent 5	0
		Name of laboratory director	0				Assessor/auditor 1	0
		Telephone	0				Assessor/auditor 2	0
		Email	0
		Average number of patients per day	0
		TOTAL number of samples analyzed last year	0
		GENERAL INDICATOR	0
1	Y	1- PREMISES AND WORKFLOW	0
		Workflow Organization	0
		Facilities & Safety Assessment	0
		Pre-analytical	0
		Data management/pre analytical	0
		Premises control	0
		Information, infection prevention and risk groups	0
2	Y	2- STAFF MANAGEMENT AND TRAINING	0
		Introduction/general knowledge	0
		Biosafety Officer	0
		Organization and responsibilities	0
		Induction Program	0
		Competency assessment	0
		Personnel file	0
		Biosafety continuous Training	0
		Safety / biosafety training before taking up duty (Habilitation)	0
		Occupational Health	0
3	Y	3- GOOD LABORATORY PRACTICES	0
		Clean/dirty areas	0
		Availability of PPE	0
		Use of PPE	0
		Hand washing	0
		Equipment	0
		Aerosol management	0
		Dangerous pathogen management	0
		Biosafety cabinet management	0
		General behavior/ Good laboratory practices	0
		Sample preparation	0
		Reuse of single use consumables	0
		Specimen referral system	0
		Specimen transportation	0
4	Y	4- CLEANING, DISINFECTING, STERILIZATION, WASTE MANAGEMENT	0
		Cleaning and Disinfecting	0
		Disinfectants, scope, use and control	0
		Cleaning staff	0
		Antiseptics	0
		Sterilization in general	0
		Sterilization Management and control (including autoclaving)	0
		Waste management	0
		Waste elimination	0
5	Y	5- EMERGENCIES	0
		General emergency equipment	0
		Biosecurity emergency equipment	0
		Emergency management	0
		Fire prevention	0
		Biological Spill kit	0
		Chemical Spill kit	0
		First-aid kit	0
		Chemical safety	0
6	Y	6- RISK MANAGEMENT	0
		Risk Assessment training	0
		Risk assessment performance	0
		Analysis and implementation of corrective measures	0
		Audits, Monitoring, Follow-up	0
7	Y	7-DOCUMENTATION AND REGULATIONS	0
		Relationships of the laboratory with International Health Regulations (IHR)	0
		National Regulations	0
		Biosafety Manual	0
		Cleanliness and biosafety	0
		Product insert and safety sheets	0
		Pre-sampling and sampling SOP/guideline	0
		Availability of procedures	0
		Procedure availability (good laboratory practices)	0
		Availability of procedures (Emergency)	0
		Availability of forms/ checklist	0
8	Y	8- BIOSECURITY	0
		Laboratory access and evacuation	0
		Signage and Warnings	0
		Theft protection	0
		Management of Pathogen	0
		IT security protection and back-up	0
9	Y	9- OTHER RISKS	0
		Chemical Risks	0
		Electrical Risks	0
		Physical Risks	0
		Gas-related Risks	0
		Radiological Risks	0
10	N	10- BIOSAFETY LABORATORY 3 SPECIFIC	'
		Organization, design, architecture	0
		Signage	0
		Workflow	0
		Autoclave	0
		Maintenance and calibration	0
		Training	0
		Occupational Health	0
		Emergency	0
		Waste management	0
		Human resources	0
11	N	11- VETERINARY SPECIFIC	'
			0

## Sheet: Conclusion
General conclusions about assessment
Set of digital photographs (attach to the file or insert inside file)
General conclusion
Recommendations
Main actions to carry out rapidly

## Sheet: Langue
Enter the number of the desired language in the cell A3: 1- French;/Français; 2-English/Anglais; 3-Russian/XX
2	1- French/ Français	2- English/Anglais	3- Russian/XX
ABBREVIATIONS	ABREVIATIONS	ABBREVIATIONS
Laboratory Safety Audit Summary	Résumé de l'audit sécurité du laboratoire	Laboratory Safety Audit Summary
Laboratory name	Nom du laboratoire	Laboratory name
Country	Pays	Country
Town	Ville	Town
Date (DD/MM/YYYY)	Date (DD/MM/YYYY)	Date (DD/MM/YYYY)
Population officially covered by the lab	Population officiellement couverte par le laboratoire	Population officially covered by the lab
Lab Director name	Nom du directeur du laboratoire	Lab Director name
Telephone	Téléphone	Telephone
Email	Email	Email
Average number of patients per day	Nombre moyen de patients par jour	Average number of patients per day
TOTAL number of samples analyzed last Year	Nombre TOTAL d'échantillons analysés l'an dernier	TOTAL number of samples analyzed last Year
GENERAL INDICATOR	INDICATEUR GENERAL	GENERAL INDICATOR
Laboratory safety auditing tool	Outil d'audit de la Biosécurité en laboratoire	Laboratory safety auditing tool
Developed by IQLS	Développé par IQLS	Developed by IQLS
Version 5.0 - July 2017	Version 5.0 - July 2017	Version 5.0 - July 2017
Developers (IQLS)	Développeurs (IQLS)	Developers (IQLS)
0-GENERAL INFORMATION	0- INFORMATION GENERALE	0-GENERAL INFORMATION
Country	Pays	Country
City	Ville	City
Name of the laboratory	Nom du laboratoire	Name of the laboratory
Date (DD/MM/YYYY)	Date (JJ/MM/AAAA)	Date (DD/MM/YYYY)
Population officially covered by the lab	Population officiellement couverte par le laboratoire	Population officially covered by the lab
Name of laboratory director	Nom du directeur du laboratoire	Name of laboratory director
Telephone	Téléphone	Telephone
Email	Email	Email
Average number of patients per day	Nombre moyen de patient par jour	Average number of patients per day
Respondent 1	Répondant 1	Respondent 1
Respondent 2	Répondant 2	Respondent 2
Respondent 3	Répondant 3	Respondent 3
Respondent 4	Répondant 4	Respondent 4
Respondent 5	Répondant 5	Respondent 5
Assessor/auditor 1	Evaluateur/auditeur 1	Assessor/auditor 1
Assessor/auditor 2	Evaluateur/auditeur 2	Assessor/auditor 2
Does the laboratory own a copy of ISO15189:2012 standard?	Le laboratoire possède t'il une copie de la norme ISO15189:2012?	Does the laboratory own a copy of ISO15189:2012 standard?
Did quality manager receive a comprehensive quality training (QMS, ISO15189)?	Le responsable qualité a-t-il reçu une formation qualité complète (assurance qualité/ISO15189)?	Did quality manager receive a comprehensive quality training (QMS, ISO15189)?
Did safety manager receive a comprehensive safety training including risk management?	Le responsable sécurité a-t-il reçu une formation sécurité complète, incluant l'évaluation des risques?	Did safety manager receive a comprehensive safety training including risk management?
In the last 5 years, did you notify a laboratory accident?	Pendant les 5 dernières années, avez vous rapporté un accident de laboratoire?	In the last 5 years, did you notify a laboratory accident?
Available laboratory activities:	Activités de laboratoire disponibles:	Available laboratory activities:
Performed and/or assessed (yes/no)	Pratiqué et/ou évalué (oui/non)	Performed and/or assessed (yes/no)
Workload last year (# sample)	Charge de travail de l'année précédente (# d'échantillons)	Workload last year (# sample)
Clinical chemistry	Biochimie	Clinical chemistry
Classical chemistry	Chimie classique	Classical chemistry
Enzymes	Enzymes	Enzymes
Specific proteins	Protéines spécifiques	Specific proteins
Hormones	Hormones	Hormones
Markers	Marqueurs	Markers
Hematology	Hématologie	Hematology
Cytology/cell counting	Cytologie/numération	Cytology/cell counting
Hemostasis	Hémostase	Hemostasis
Immuno-hematology	Immunohématologie	Immuno-hematology
Serology (RDT only)	Sérologie (tests rapides seulement)	Serology (RDT only)
Rapid test - viral	Test rapide - viral	Rapid test - viral
Rapid test - bacterial	Test rapide - bactérien	Rapid test - bacterial
Rapid test - parasitic	Test rapide - parasitaire	Rapid test - parasitic
Serology (ELISA only)	Sérologie (ELISA seulement)	Serology (ELISA only)
ELISA - viral	ELISA - viral	ELISA - viral
ELISA - bacterial	ELISA - bactérien	ELISA - bacterial
ELISA - parasitic	ELISA - parasitaire	ELISA - parasitic
Bacteriology	Bactériologie	Bacteriology
Microscopy	Microscopie	Microscopy
Culture	Culture	Culture
Antibiogramme	Antibiogramme	Antibiogramme
Mycobacteriology/microscopy	Mycobactériologie/microscopie	Mycobacteriology/microscopy
Mycobacteriology/culture/DST	Mycobactériologie/culture DST	Mycobacteriology/culture/DST
Parasitology	Parasitologie	Parasitology
Virology (culture)	Virologie (culture)	Virology (culture)
Molecular biology (PCR/RT-PCR)	Biologie moléculaire (PCR/RT-PCR)	Molecular biology (PCR/RT-PCR)
Food/water analysis	Analyse eau/aliments	Food/water analysis
Mycology	Mycologie	Mycology
Fertility	Fertilité	Fertility
Other (please specify)	Autres (veuillez spécifier)	Other (please specify)
TOTAL number of samples analyzed last year	nombre TOTAL d'échantillons analysés l'an dernier	TOTAL number of samples analyzed last year
GPS position of the laboratory (used for GIS representation of indicators)	Position GPS du laboratoire (utilisé pour la représentation SIG des indicateurs)	GPS position of the laboratory (used for GIS representation of indicators)
Altitude	Altitude	Altitude
Latitude	Latitude	Latitude
Longitude	Longitude	Longitude
Under which safety level the laboratory is operating?	Sous quels niveaux de sécurité le laboratoire évolue t'il?	Under which safety level the laboratory is operating?
BSL2	P2	BSL2
BSL2+	P2+	BSL2+
BSL3	P3	BSL3
LIST OF PATHOGENS	LISTE DES PATHOGENES	LIST OF PATHOGENS
List of pathogens which can be diagnosed in the laboratory:	Lister les pathogènes qui peuvent être diagnostiqués dans votre laboratoire:	List of pathogens which can be diagnosed in the laboratory:
VIRUS	VIRUS	VIRUS
Influenza (Seasonal)	Influenza (Saisonnier)	Influenza (Seasonal)
Influenza (Avian)	Influenza (Aviaire)	Influenza (Avian)
Chikungunya	Chikungunya	Chikungunya
Dengue	Dengue	Dengue
Zika	Virus Zika	Zika
West Nile	Virus West Nile	West Nile
Rift Valley Fever	Virus Fièvre de la Vallée du Rift	Rift Valley Fever
Ebola	Virus Ebola	Ebola
Crimean-Congo Hemorraghic Fever (CCHF)	Fièvre Crimée-Congo (CCHF)	Crimean-Congo Hemorraghic Fever (CCHF)
Lassa Virus	Virus Lassa	Lassa Virus
Japanese Encephalitis	Encéphalite Japonaise	Japanese Encephalitis
Hepatitis A	Hépatite A	Hepatitis A
Hepatitis B	Hépatite B	Hepatitis B
Hepatitis C	Hépatite C	Hepatitis C
Hepatitis D	Hépatite D	Hepatitis D
Hepatitis E	Hépatite E	Hepatitis E
HIV	VIH	HIV
Measles	Rougeole	Measles
Rubella	Rubéole	Rubella
Rotavirus	Rotavirus	Rotavirus
Yellow Fever	Fièvre Jaune	Yellow Fever
BACTERIA	BACTERIES	BACTERIA
Tuberculosis (sensitive)	Tuberculose (sensible)	Tuberculosis (sensitive)
Tuberculosis (resistant)	Tuberculose (resistant)	Tuberculosis (resistant)
Syphilis	Syphilis	Syphilis
Bacillus anthracis	Bacillus anthracis	Bacillus anthracis
Brucella	Brucella	Brucella
Cholera	Cholera	Cholera
Diphtheria	Diphtérie	Diphtheria
Haemophilus spp	Haemophilus spp	Haemophilus spp
Leptospira	Leptospira	Leptospira
Meningococcus	Méningococcies	Meningococcus
Pertussis	Coqueluche	Pertussis
Pneumococcus	Pneumocoques	Pneumococcus
Streptococcus	Streptococcus	Streptococcus
Rickettsia	Rickettsie	Rickettsia
Shigella	Shigella	Shigella
Salmonella	Salmonella	Salmonella
E.coli	E.coli	E.coli
E. coli O157	E. coli O157	E. coli O157
Yersinia Pestis	Yersinia Pestis	Yersinia Pestis
PARASITES	PARASITES	PARASITES
Leishmania	Leishmania	Leishmania
Cryptococcus	Cryptococcose	Cryptococcus
Malaria	Paludisme	Malaria
Candida	Candida	Candida
Moulds/Fungi	Champignon/ Fungi	Moulds/Fungi
Stool parasites	Parasites des selles	Stool parasites
Class 2	Classe 2	Class 2
Class 3	Classe 3	Class 3
Class 4	Classe 4	Class 4
General conclusions about assessment	Conclusions générales et observations à propos de l'évaluation	General conclusions about assessment
Set of digital photographs (attach to the file or insert inside file)	Set de photographies digitales (à joindre au fichier ou à insérer dans le fichier MS Excel)	Set of digital photographs (attach to the file or insert inside file)
General conclusion	Conclusion générale	General conclusion
Recommendations	Recommandations	Recommendations
Main actions to carry out rapidly	Principales action à mener à bien rapidement	Main actions to carry out rapidly
1- PREMISES AND WORKFLOW	1- BATIMENT ET FLUX DE TRAVAIL	1- PREMISES AND WORKFLOW
Information, infection prevention and risk groups	Information, prévention des infections et groupes de risques	Information, infection prevention and risk groups
Have the staff adequately been instructed on the symptoms of infection with pathogens worked with in the laboratory?	Le staff a-t-il été correctement formé sur les symptômes des infections causées par les pathogènes sur lesquels le laboratoire travaille?	Have the staff adequately been instructed on the symptoms of infection with pathogens worked with in the laboratory?
Is there a written procedure on how to act in case of a suspected laboratory associated infection/laboratory accident whereby a staff-member has potentially become infected?	Existe-t-il une procédure écrite décrivant comment agir en cas de suspicion d'infection liée au laboratoire ou accident de laboratoire pendant lequel un membre du personnel a pu être infecté?	Is there a written procedure on how to act in case of a suspected laboratory associated infection/laboratory accident whereby a staff-member has potentially become infected?
Has the Risk Group for each laboratory room been determined?	Le groupe de risque de chaque laboratoire a-t-il été déterminé?	Has the Risk Group for each laboratory room been determined?
Workflow Organization	Organisation du flux de travail	Workflow Organization
Are primary sample collection facilities separated from the laboratory rooms?	Les pièces de prélèvement sont-elles physiquement séparées des pièces techniques de laboratoire?	Are primary sample collection facilities separated from the laboratory rooms?
Are laboratory rooms where incompatible procedures are being undertaken separated from each other?	Les pièces techniques dans lesquelles des activités incompatibles sont menées à bien sont elles séparées les unes des autres?	Are laboratory rooms where incompatible procedures are being undertaken separated from each other?
Is space available sufficient in order to work without compromising the quality/security of patients and staff?	L'espace disponible est-il suffisant pour permettre de travailler sans compromettre la qualité/sécurité des patients et du personnel ?	Is space available sufficient in order to work without compromising the quality/security of patients and staff?
Are rooms for cleaning of laboratory glassware and tools separated from the laboratory rooms?	Les pièces de laverie sont-elles séparées des pièces techniques?	Are rooms for cleaning of laboratory glassware and tools separated from the laboratory rooms?
Are the rooms designed and furnished in a logical way enabling a unidirectional workflow and preventing unnecessary movements of people through the rooms?	Les pièces techniques sont-elles organisées et meublées logiquement pour faire en sorte qu'un flux de travail unidirectionnel soit défini, afin de prévenir les mouvements inutiles des personnes dans les pièces?	Are the rooms designed and furnished in a logical way enabling a unidirectional workflow and preventing unnecessary movements of people through the rooms?
Is office space separated from laboratory rooms?	Les bureaux sont-ils séparés des pièces techniques?	Is office space separated from laboratory rooms?
Are changing room available for the staff to change?	Des vestiaires sont-ils disponibles pour que le personnel puisse se changer?	Are changing room available for the staff to change?
Is there a dedicated area for breaks/lunches?	Existe il des pièces dédiées aux pauses et repas?	Is there a dedicated area for breaks/lunches?
Facilities & Safety Assessment	Bâtiments et évaluation de la biosécurité	Facilities & Safety Assessment
Has a Facilities & Safety Assessment been performed?	Une évaluation des bâtiments et de la sécurité a-t-elle été effectuée?	Has a Facilities & Safety Assessment been performed?
Is an action plan present to implement improvements based on findings from the Facility & Safety assessment?	Avez-vous développé un plan d'action afin de mettre en place les améliorations soulignées par l'évaluation des bâtiments et de la sécurité?	Is an action plan present to implement improvements based on findings from the Facility & Safety assessment?
Are the action points in this action plan from the Facility & Safety Assessment formulated according to a standardized method such as SMART?	Les points d'action de ce plan visant à améliorer les bâtiments et la sécurité sont-ils formulés en utilisant une méthode standardisée type SMART?	Are the action points in this action plan from the Facility & Safety Assessment formulated according to a standardized method such as SMART?
Have the action points in this action plan from the Facility & Safety Assessment been fulfilled on or before the deadline?	Les points d'action de ce plan visant à améliorer les bâtiments et la sécurité ont-ils été mis en place avant la date limite?	Have the action points in this action plan from the Facility & Safety Assessment been fulfilled on or before the deadline?
Have completed action points from the Facility & Safety Assessment been signed and dated for completion?	Les points d'action finalisés ont-ils été datés et signés lors de leur réalisation?	Have completed action points from the Facility & Safety Assessment been signed and dated for completion?
Pre-analytical	Pré analytique	Pre-analytical
Is a primary sample collection facility available and physically separate from the laboratory activities?	Une unité de prélèvement des échantillons est-elle disponible et physiquement séparée des pièces techniques?	Is a primary sample collection facility available and physically separate from the laboratory activities?
Are patients in the waiting area and primary sample collection facility protected against rain and direct sunlight?	Les patients attendant pour un prélèvement sont-ils protégés de la pluie et de l'exposition directe au soleil?	Are patients in the waiting area and primary sample collection facility protected against rain and direct sunlight?
Is there a procedure for Phlebotomy including safety concerns available in the sampling rooms	Une procédure pour le prélèvement de sang (phlébotomie) incluant des notions de biosécurité est-elle disponible dans les zones de prélèvements?	Is there a procedure for Phlebotomy including safety concerns available in the sampling rooms
Are all staff correctly dressed and protected while sampling patients, check what applies	L'ensemble du personnel est-il habillé et protégé correctement lors des prélèvements (en particulier)	Are all staff correctly dressed and protected while sampling patients, check what applies
Labcoat	Blouses	Labcoat
Goggle	Lunettes de protection	Goggle
Gloves	Gants	Gloves
N95 (in case of TB suspected patient)	Masques N95	N95 (in case of TB suspected patient)
Is the waste correctly managed and separated (contaminated/non contaminated)?	Les déchets sont-ils correctement gérés et séparés (contaminés / non contaminés)?	Is the waste correctly managed and separated (contaminated/non contaminated)?
Are sampling area clean?	Les zones de prélèvements sont-elles propres?	Are sampling area clean?
Are sampling area disinfected?	Les zones de prélèvements sont-elles désinfectées?	Are sampling area disinfected?
Are clean and dirty areas clearly designated in the sampling area?	Les zones propres et sales sont-elles clairement délimitées dans les zones de prélèvement?	Are clean and dirty areas clearly designated in the sampling area?
Are both Alcohol 70° and Bleach 1-2% available in the sampling area?	De l'alcool 70° ET de la javel 1-2% sont-ils disponibles dans les zones de prélèvement?	Are both Alcohol 70° and Bleach 1-2% available in the sampling area?
Are spill kits available in the sampling area?	Des kits de déversements sont-ils disponibles dans les zones de prélèvement?	Are spill kits available in the sampling area?
Is a sink for handwashing only available in the sampling area	Un évier pour le lavage des mains uniquement est-il disponible dans les zones de prélèvement?	Is a sink for handwashing only available in the sampling area
Is the transport of the samples to the technical rooms mastered? (Closed and disinfectable container)	Le transport des échantillons vers les salles techniques est-il maitrisé? (conteneur fermé et désinfectable)	Is the transport of the samples to the technical rooms mastered? (Closed and disinfectable container)
Data management/pre analytical	Gestion des données/pré analytique	Data management/pre analytical
Are computers and logbooks clearly placed in a clean area?	Les ordinateurs et les registres sont ils placés dans une zone propre de manière évidente?	Are computers and logbooks clearly placed in a clean area?
Is staff taking out its glove before using computer and logbooks?	Le personnel retire-t-il ses gants avant d'utiliser les ordinateurs ou les registres?	Is staff taking out its glove before using computer and logbooks?
Are different pens used on the bench and for logbooks?	Des stylos différents sont-ils utilisés au niveau de la paillasse et des registres?	Are different pens used on the bench and for logbooks?
Are notebooks used on the bench never placed in a clean area?	Les carnets utilisés au niveau de la paillasse sont-ils placés dans une zone propre?	Are notebooks used on the bench never placed in a clean area?
Premises control	Contrôle des bâtiments	Premises control
Do you control the followings in your laboratory:	Contrôlez vous les points suivants de votre laboratoire:	Do you control the followings in your laboratory:
Temperature	Température	Temperature
Humidity	Humidité	Humidity
Airflow (if applicable)	Flux d'air (si applicable)	Airflow (if applicable)
Pressure (if applicable)	Pressions (si applicable)	Pressure (if applicable)
Cracks (if applicable)	Craquelures, fissures, etc.	Cracks (if applicable)
2- STAFF MANAGEMENT AND TRAINING	2- GESTION DU PERSONNEL ET FORMATION	2- STAFF MANAGEMENT AND TRAINING
Introduction/general knowledge	Introduction/connaissances générales	Introduction/general knowledge
Did staff follow an induction training (if yes, including biosafety topics)?	Le personnel a-t-il reçu une formation d'induction (si oui, incluant des notions de biosécurité?)	Did staff follow an induction training (if yes, including biosafety topics)?
Does staff know what are GLP (good laboratory practice)?	Le personnel connait-il les bonnes pratiques de laboratoires?	Does staff know what are GLP (good laboratory practice)?
Does the staff know which type and how to use the BSC available in the lab?	Le personnel connaît t'il le type et les recommandations d'utilisation du ou des PSM utilisés?	Does the staff know which type and how to use the BSC available in the lab?
Does the staff know which disinfectants are used in the lab and at which concentration?	Le personnel connaît-il les désinfectants utilisés au laboratoire ainsi que leur concentration?	Does the staff know which disinfectants are used in the lab and at which concentration?
Does the staff know emergency procedures? (including evacuation, fire control, spills, etc.)	Le personnel connaît-il les procédures d'urgences? (incluant évacuation, gestion des incendies, déversement de matériel biologique…)	Does the staff know emergency procedures? (including evacuation, fire control, spills, etc.)
Biosafety Officer	Responsable biosécurité	Biosafety Officer
Has a Biosafety Officer been appointed?	Un responsable biosécurité a-t-il été recruté?	Has a Biosafety Officer been appointed?
Is there a description of the tasks and responsibilities of the Biosafety Officer?	Existe t-il une description des tâches et responsabilités du responsable biosécurité	Is there a description of the tasks and responsibilities of the Biosafety Officer?
Is biosafety manager seconded by a substitute?	Le responsable biosécurité est-il secondé par un suppléant?	Is biosafety manager seconded by a substitute?
Has the Biosafety Officer received laboratory biosafety training?	le responsable biosécurité a-t-il reçu une formation à la biosécurité?	Has the Biosafety Officer received laboratory biosafety training?
Is the certificate of the laboratory biosafety training of the Biosafety Officer stored in a folder called "Personnel Files"?	Le certificat de formation du responsable biosécurité est-il stocké dans son dossier personnel?	Is the certificate of the laboratory biosafety training of the Biosafety Officer stored in a folder called "Personnel Files"?
Is the biosafety officer refreshed at least yearly?	Le responsable biosécurité suit-il un recyclage de manière annuelle au minimum?	Is the biosafety officer refreshed at least yearly?
Do all the staff members know who the Biosafety Officer is?	Les membres du personnels savent-ils qui est le responsable biosécurité?	Do all the staff members know who the Biosafety Officer is?
Do all the staff members know what the roles of the Biosafety Officer are?	Les membres du personnels connaissent-ils les fonctions du responsable biosécurité?	Do all the staff members know what the roles of the Biosafety Officer are?
Do the Biosafety Officer and Laboratory Manager have regular bilateral meetings to discuss proceedings (ask the actors)?	Le responsable biosécurité et le responsable du laboratoire ont-ils des réunions bilatérales pour discuter des avancées (demander aux acteurs)	Do the Biosafety Officer and Laboratory Manager have regular bilateral meetings to discuss proceedings (ask the actors)?
Organization and responsibilities	Organisation et responsabilités	Organization and responsibilities
Does the biosafety officer have a specific and complete job description for his/her duties?	Le responsable biosécurité dispose-t-il d'une fiche de poste spécifique et complète pour son poste?	Does the biosafety officer have a specific and complete job description for his/her duties?
Are the tasks and responsibilities of safety manager substitute clearly indicated into his job description?	Est-ce que les tâches et responsabilité du suppléant du responsable biosécurité sont également clairement indiquées dans sa fiche de poste?	Are the tasks and responsibilities of safety manager substitute clearly indicated into his job description?
Do staff job descriptions including clear indications in relation with biosafety?	Les fiches de poste du personnel comprennent-elles des indications claires en relation avec la biosécurité	Do staff job descriptions including clear indications in relation with biosafety?
Do you have any biosafety committee in the laboratory (or another committee discussing biosafety concerns)?	Existe-t-il un comité pour la biosécurité au laboratoire (ou un autre comité discutant également des questions de biosécurité?)	Do you have any biosafety committee in the laboratory (or another committee discussing biosafety concerns)?
Does internal audit systematically include biosafety components?	Les audits internes effectués prennent-ils en compte la biosécurité?	Does internal audit systematically include biosafety components?
Is a plan of action related to biosafety available in the laboratory (or general plan of action including biosafety topics)?	Est-ce que le laboratoire dispose d'un plan d'action par rapport à la biosécurité (ou plan d'action incluant des questions de biosécurité)?	Is a plan of action related to biosafety available in the laboratory (or general plan of action including biosafety topics)?
Are persons in charge of first aid aware of their responsibilities?	Est-ce que les personnes en charge de prodiguer les premiers soins sont au courant de leur responsabilités?	Are persons in charge of first aid aware of their responsibilities?
Did "support" persons such as laboratory cleaners (or any other person working in the laboratory, secretary, clerical, drivers who come regularly) also receive a biosafety training?	Est-ce que les personnes dites "support" tels que les personnes en charge du nettoyage des laboratoires (ou tout autre personne travaillant dans le laboratoire, secrétaire, chauffeurs qui viennent régulièrement) dont également reçu une formation en biosécurité?	Did "support" persons such as laboratory cleaners (or any other person working in the laboratory, secretary, clerical, drivers who come regularly) also receive a biosafety training?
Are "support" persons such as laboratory cleaners also aware of the specific risks in each laboratory?	Est-ce que les personnes dites "support" tels que les personnes en charge du nettoyage des laboratoires connaissent les risques spécifiques de chaque laboratoire?	Are "support" persons such as laboratory cleaners also aware of the specific risks in each laboratory?
Induction Program	Programme d'induction	Induction Program
Does the laboratory have an induction program for new staff?	Le laboratoire a-t-il développé un programme d'induction pour tout nouveau personnel?	Does the laboratory have an induction program for new staff?
If yes, does it include biosafety topics?	Si oui, la biosécurité est-elle incluse?	If yes, does it include biosafety topics?
Is the procedure of the induction program documented in an SOP?	Possédez-vous une procédure décrivant ce programme d'induction?	Is the procedure of the induction program documented in an SOP?
If yes, does it include biosafety topics?	Si oui, la biosécurité est-elle incluse?	If yes, does it include biosafety topics?
Does the SOP for Induction of New Personnel include a checklist for verifying correct completion of the program?	La procédure d'induction inclut-elle une check-list permettant de vérifier si l'intégralité du programme a été suivi?	Does the SOP for Induction of New Personnel include a checklist for verifying correct completion of the program?
If yes, does it include biosafety topics?	Si oui, la biosécurité est-elle incluse?	If yes, does it include biosafety topics?
Have all staff members adequately been trained in the procedures they are performing, including biosafety concerns (Ask several staff members this question for the procedure they are doing at that moment and cross-check with their Personnel File)?	Tous les membres du personnel ont-ils été formés sur les activités qu'ils pratiquent, incluant les risques en biosécurité (demander à plusieurs personnes et vérifier si l'activité est incluse dans leur descriptif de poste)?	Have all staff members adequately been trained in the procedures they are performing, including biosafety concerns (Ask several staff members this question for the procedure they are doing at that moment and cross-check with their Personnel File)?
Competency assessment	Evaluation des compétences	Competency assessment
Has an SOP for Competency Assessment including biosafety been developed?	Une POS pour l'évaluation des compétences incluant la biosécurité a-t-elle été développée?	Has an SOP for Competency Assessment including biosafety been developed?
Does this SOP contain one standardized form that must be used to record biosafety findings of the assessment?	Cette POS contient elle un formulaire devant être utilisé pour résumer les conclusions biosécurité de l'évaluation?	Does this SOP contain one standardized form that must be used to record biosafety findings of the assessment?
Are biosafety competency assessments done annually for each staff member?	Les évaluations des compétences en biosécurité sont-elles organisées annuellement pour chaque personne?	Are biosafety competency assessments done annually for each staff member?
Are biosafety points for improvement described in the report of a competency assessment, including with a description of the strategy on how to improve these points?	Les points portant sur la biosécurité pouvant être améliorés sont-ils décrits dans un rapport d'évaluation des compétences, incluant une description de la stratégie à utiliser pour améliorer ces points?	Are biosafety points for improvement described in the report of a competency assessment, including with a description of the strategy on how to improve these points?
If biosafety training needs are identified during competency assessment, is the staff member send to the appropriate training?	Si des besoins en formation biosécurité sont identifiés pendant une évaluation des compétences, la personne est-elle envoyée en formation?	If biosafety training needs are identified during competency assessment, is the staff member send to the appropriate training?
Personnel file	Dossier du personnel	Personnel file
Is a personnel file present of each staff member?	Chaque personne dispose t'elle d'un dossier personnel?	Is a personnel file present of each staff member?
Is the folder Personnel Files up-to-date in the filed of biosafety; i.e. have all certificates and diplomas been collected for all staff members and been stored in the personnel files?	Les dossiers du personnel sont-ils à jour en relation avec la biosécurité, incluant les certificats, diplômes et autres documents en relation au personnel, stockés dans les dossiers respectifs des personnes?	Is the folder Personnel Files up-to-date in the filed of biosafety; i.e. have all certificates and diplomas been collected for all staff members and been stored in the personnel files?
Is the Personnel Files folder stored in a locked cabinet that is only accessible to the Laboratory Manager and the secretary?	Les dossiers du personnel sont-ils stockés dans une armoire fermée qui est seulement accessible au directeur du laboratoire et à son secrétaire?	Is the Personnel Files folder stored in a locked cabinet that is only accessible to the Laboratory Manager and the secretary?
Are vaccination certificate and serology results stored in each personal file?	Les certificats de vaccination et les résultats de sérologie sont-ils stockés dans les dossiers personnels?	Are vaccination certificate and serology results stored in each personal file?
Biosafety continuous Training	Formation continue en biosécurité	Biosafety continuous Training
Does the laboratory have a Continuous Education Program including Biosafety?	Le laboratoire a-t-il un programme de formation continue, incluant la biosécurité?	Does the laboratory have a Continuous Education Program including Biosafety?
Is budget available for the Continuous Education Program including Biosafety?	Un budget est-il disponible pour la formation continue, incluant la biosécurité?	Is budget available for the Continuous Education Program including Biosafety?
Do you have ready available biosafety training module, at least 2 days, including printed training materials?	Avez-vous des matériels de formation (au moins 2 jours) en biosécurité déjà disponible et prêt, incluant des matériels déjà imprimés?	Do you have ready available biosafety training module, at least 2 days, including printed training materials?
Are training needs regarding biosafety consistently fulfilled?	Est-ce que les besoins de formation identifiés en matière de biosécurité sont constamment assurés/remplis?	Are training needs regarding biosafety consistently fulfilled?
Safety / biosafety training before taking up duty (Habilitation)	Formation en sécurité/biosécurité avant prise de fonction (Habilitation)	Safety / biosafety training before taking up duty (Habilitation)
Is training in these fields mandatory for staff members BEFORE taking up their duties?	Une formation dans ces différents domaines est-elle obligatoire pour les membres du personnel AVANT leur prise de fonction ?	Is training in these fields mandatory for staff members BEFORE taking up their duties?
Safety when handling individual samples	Sécurité lors de la manipulation des différents échantillons	Safety when handling individual samples
Classification of micro-organisms (classes 1-4)	Classification des micro-organismes (classes 1-4)	Classification of micro-organisms (classes 1-4)
Good laboratory practices	Bonnes pratiques de laboratoire	Good laboratory practices
Use of PPE (Personal Protective Equipment)	Utilisation d'EPI	Use of PPE (Personal Protective Equipment)
Safety during sampling	Sécurité lors des prélèvements	Safety during sampling
Packaging methods and triple packaging of a sample	Méthodes d'emballage et triple emballage d'un échantillon	Packaging methods and triple packaging of a sample
Use of biosafety cabinets	Utilisation de PSM	Use of biosafety cabinets
Use of disinfectants and disinfection procedures	Utilisation de désinfectants et procédures de désinfection	Use of disinfectants and disinfection procedures
Use of fire extinguishers	Utilisation des extincteurs	Use of fire extinguishers
Correct disposal of waste (treatment of infectious and non-infectious waste)	Elimination correcte des déchets (traitement des déchets infectieux et non-infectieux)	Correct disposal of waste (treatment of infectious and non-infectious waste)
Do you document these trainings ("Habilitation")?	Documentez-vous ces formations (Habilitations)?	Do you document these trainings ("Habilitation")?
Do you organize refresher training at regular frequencies and relevant to each topic?	Organisez-vous des formation de recyclage à des fréquences régulières et pertinente pour chaque sujet ?	Do you organize refresher training at regular frequencies and relevant to each topic?
Occupational Health	Médecine du travail	Occupational Health
Does the staff have access to a routine medical service (including vaccinations)?	Le personnel a-t'il un accès à un service médical de routine (incluant les vaccinations) ?	Does the staff have access to a routine medical service (including vaccinations)?
Does this medical service (if available) guarantee the confidentiality of its patients and medical information?	Ce service médical (si disponible) garantie-t-il la confidentialité de ses patients et de ses informations médicales?	Does this medical service (if available) guarantee the confidentiality of its patients and medical information?
Is a medical check-up required before taking a position within the laboratory (Check-up, or pre-employment visit)	Une visite médicale est-elle obligatoire avant la prise de fonction au sein du laboratoire (Viste de contrôle, ou visite de pré-embauche)	Is a medical check-up required before taking a position within the laboratory (Check-up, or pre-employment visit)
Do staff receive medical follow-up in the course of their duties?	Est-ce que le personnel bénéficie d'un suivi médical dans le cadre de ses fonctions?	Do staff receive medical follow-up in the course of their duties?
Is there a vaccination program for staff?	Existe-il un programme de vaccination pour le personnel ?	Is there a vaccination program for staff?
If yes, do you carry out serological testing of vaccinations	Si oui, effectuez-vous des contrôles sérologique des vaccinations	If yes, do you carry out serological testing of vaccinations
In the event of an injury to the lab (including exposure to blood), does the staff have easy access to occupational medicine?	En cas de blessure au labo (incluant l'exposition au sang), le personnel a-t'il un accès facile à la médecine du travail ?	In the event of an injury to the lab (including exposure to blood), does the staff have easy access to occupational medicine?
Do the medical service (and/or laboratory) take into account pregnancies (specific risks, adaptation of the workstation, etc.)	Le service médical (et/ou le laboratoire) prennent-ils en compte la grossesses (risques spécifiques, adaptation du poste de travail, etc)	Do the medical service (and/or laboratory) take into account pregnancies (specific risks, adaptation of the workstation, etc.)
3- GOOD LABORATORY PRACTICES	3- BONNES PRATIQUES DE LABORATOIRE	3- GOOD LABORATORY PRACTICES
Clean/dirty areas	Zones propres et sales	Clean/dirty areas
Are clean/dirty areas clearly stated for the following rooms?	Les zones propres et sales sont-elles clairement définies pour les pièces suivantes?	Are clean/dirty areas clearly stated for the following rooms?
Blood sampling area (s)	Zone(s) de prélèvement(s) sanguin(s)	Blood sampling area (s)
Area (s) of gynecological sampling (s)	Zone(s) de prélèvement(s) gynécologique(s)	Area (s) of gynecological sampling (s)
Sample preparation area?	Zone de préparation des échantillons?	Sample preparation area?
Biochemical room?	Pièces biochimie?	Biochemical room?
Hematology / hemostasis / blood group rooms?	Pièces hématologie/hémostase/groupage?	Hematology / hemostasis / blood group rooms?
Bacteriological room	Pièces bactériologie	Bacteriological room
Serological room?	Pièces sérologie?	Serological room?
Molecular Biology room?	Pièces biologie moléculaire?	Molecular Biology room?
Are these areas well respected?	Ces zones sont-elles bien respectées?	Are these areas well respected?
Availability of PPE	Disponibilité d'EPI	Availability of PPE
Do the lab staff have the following protective elements in sufficient quantity (1-never, 2-sometimes, 3-always)	Le personnel du labo dispose-t'il des éléments protectifs suivants en quantité suffisante (1-jamais, 2-parfois, 3-toujours)	Do the lab staff have the following protective elements in sufficient quantity (1-never, 2-sometimes, 3-always)
Clean labcoat	Blouse propre	Clean labcoat
Protective glasses	Lunettes de protection	Protective glasses
Latex gloves	Gants latex	Latex gloves
Protective gloves (chemistry)	Gants protecteurs (chimie)	Protective gloves (chemistry)
Laboratory footwear ('croc')	Chaussures de laboratoire ('croc')	Laboratory footwear ('croc')
N95 Mask, if applicable	Masque N95, si pertinent	N95 Mask, if applicable
Equipment for hazardous pathogens	Equipement pour pathogènes dangereux	Equipment for hazardous pathogens
Use of PPE	Utilisation d'EPI	Use of PPE
Does the lab staff use these protective elements at the appropriate times (1-never, 2-sometimes, 3-always)	Le personnel du labo utilise-t'il ces éléments protectifs aux moments appropriés (1-jamais, 2-parfois, 3-toujours)	Does the lab staff use these protective elements at the appropriate times (1-never, 2-sometimes, 3-always)
Clean labcoat	Blouse propre	Clean labcoat
Protective glasses	Lunettes de protection	Protective glasses
Latex gloves	Gants latex	Latex gloves
Protective gloves (chemistry)	Gants protecteurs (chimie)	Protective gloves (chemistry)
Laboratory footwear ('croc')	Chaussures de laboratoire ('croc')	Laboratory footwear ('croc')
N95 Mask, if applicable	Masque N95, si pertinent	N95 Mask, if applicable
Equipment for hazardous pathogens	Equipement pour pathogènes dangereux	Equipment for hazardous pathogens
Hand washing	Lavage des mains	Hand washing
Do you own a sink dedicated solely to handwashing (one per unit if large lab)	Possédez-vous un évier dédié uniquement au lavage des mains (un par unité si gros labo)	Do you own a sink dedicated solely to handwashing (one per unit if large lab)
Are these sinks sufficient in number and strategically located (near exit)?	Ces éviers sont-ils en nombre suffisant et disposés à des endroits stratégiques (proche sortie)?	Are these sinks sufficient in number and strategically located (near exit)?
Are these sinks supplemented by with soap, alcohol and towels?	Ces éviers sont-ils pourvus de savon, alcool et serviettes?	Are these sinks supplemented by with soap, alcohol and towels?
Have you developed a procedure for handwashing?	Avez-vous développé une procédure pour le lavage des mains?	Have you developed a procedure for handwashing?
Is this procedure available at the relevant locations (above hand washing sinks)?	Cette procédure est-elle disponible aux endroits pertinents (au dessus des éviers dédié au lavage des mains)?	Is this procedure available at the relevant locations (above hand washing sinks)?
Does lab staff wash their hands after each duty and every time they exit the laboratory ?	Le personnel du laboratoire se lave-t-il les mains après chaque manipulation et à chaque sortie du laboratoire?	Does lab staff wash their hands after each duty and every time they exit the laboratory ?
Equipment	Equipement	Equipment
Are centrifuges disinfected at least once a month (and disinfection documented in a logbook)?	Les centrifugeuses sont-elles désinfectées au moins une fois par mois (désinfection documentée dans un registre)?	Are centrifuges disinfected at least once a month (and disinfection documented in a logbook)?
Are incubators disinfected at least once a month (and disinfection documented in a logbook)?	Les étuves sont-elles désinfectées au moins une fois par mois (désinfection documentée dans un registre)?	Are incubators disinfected at least once a month (and disinfection documented in a logbook)?
Are Poupinels disinfected at least once a month (and disinfection documented in a logbook)?	Les Poupinels sont-ils désinfectées au moins une fois par mois (désinfection documentée dans un registre)?	Are Poupinels disinfected at least once a month (and disinfection documented in a logbook)?
Are refrigerators disinfected at least once a month (and disinfection documented in a logbook)?	Les réfrigérateurs sont-ils désinfectées au moins une fois par mois (désinfection documentée dans un registre)?	Are refrigerators disinfected at least once a month (and disinfection documented in a logbook)?
Are the equipment systematically disinfected before each maintenance (external)	Les équipements sont-ils systématiquement désinfectés avant chaque étape de maintenance (externe)	Are the equipment systematically disinfected before each maintenance (external)
Is the equipment systematically disinfected before decommissionning / elimination	Les équipements sont-ils systématiquement désinfectés avant chaque démantelement/ élmination du laboratoire	Is the equipment systematically disinfected before decommissionning / elimination
Are all clean-ups and disinfections recorded in a register?	L'ensemble des nettoyages et désinfections sont-ils enregistrés dans un registre ?	Are all clean-ups and disinfections recorded in a register?
Aerosol management	Gestion des aérosols	Aerosol management
Do you have a list of all the manipulations that produce aerosols?	Possédez-vous la liste de toutes les manipulations produisant des aérosols?	Do you have a list of all the manipulations that produce aerosols?
Do you have a list of all the equipment that produces aerosols?	Possédez-vous la liste de tous les équipements produisant des aérosols?	Do you have a list of all the equipment that produces aerosols?
Did you implement mitigation measures to reduce the production of aerosols?	Avez-vous mis en place des solutions permettant de diminuer la production d'aérosols?	Did you implement mitigation measures to reduce the production of aerosols?
Did you implement mitigation measures reduce the impact of aerosols?	Avez-vous mis en place des solutions permettant de diminuer l'impact des aérosols?	Did you implement mitigation measures reduce the impact of aerosols?
Dangerous pathogen management	Gestion des pathogènes dangereux	Dangerous pathogen management
Do you sometimes have to manage / identify class III pathogens? Na if not	Avez-vous parfois à gérer/identifier des pathogènes de classe III? Na si non	Do you sometimes have to manage / identify class III pathogens? Na if not
If yes:	Si oui:	If yes:
Do you have appropriate procedures for these pathogens?	Possédez-vous des procédures adaptées à ces pathogènes?	Do you have appropriate procedures for these pathogens?
Do you have PPE adapted to these pathogens, including BSC?	Possédez-vous des EPI adaptés à ces pathogènes, incluant les PSM?	Do you have PPE adapted to these pathogens, including BSC?
Do you have suitable premises for these pathogens?	Possédez-vous des locaux adaptés à ces pathogènes?	Do you have suitable premises for these pathogens?
Have you set up a specific waste disposal system?	Avez-vous mis en place une filière spécifique d'évacuation des déchets ?	Have you set up a specific waste disposal system?
Has specialized training been organized for technical staff?	Des formations spécialisées ont-elles été organisées pour le personnel technique?	Has specialized training been organized for technical staff?
Are annual retraining organized for technical staff?	Des recyclages annuels sont-ils organisés pour le personnel technique?	Are annual retraining organized for technical staff?
Biosafety cabinet management	Gestion des PSM	Biosafety cabinet management
Does the laboratory have Biosafety cabinets (BSCs)?	Le laboratoire dispose-t-il de Poste de Sécurité Microbiologique (PSM)?	Does the laboratory have Biosafety cabinets (BSCs)?
Does the staff know how BSC are functioning?	Le personnel connait-il le fonctionnement d'un PSM?	Does the staff know how BSC are functioning?
Does the staff know the class/type of the BSC they are using?	Le personnel connait-il la classe/type de PSM qu'il utilise?	Does the staff know the class/type of the BSC they are using?
Are the BSCs installed appropriately in the rooms (away from the various streams)?	Les PSM sont-elles installés de façon appropriée dans les pièces (loin des divers flux)?	Are the BSCs installed appropriately in the rooms (away from the various streams)?
Can BSCs be easily removed / entered in the rooms where they are located? (Or entered there or necessary)	Les PSM peuvent-ils être sortis/entrés facilement dans les pièces ou ils se situent? (ou entrés là ou nécessaire)	Can BSCs be easily removed / entered in the rooms where they are located? (Or entered there or necessary)
Are all BSCs coupled to a battery (UPS) AND a stabilizer?	Est-ce que l'ensemble des PSM sont couplés à une batterie (UPS) ET à un stabilisateur?	Are all BSCs coupled to a battery (UPS) AND a stabilizer?
Are staff appropriately using BSCs (arm movements)?	Est-ce que le personnel utilise de façon appropriée les PSM (mouvements de bras)?	Are staff appropriately using BSCs (arm movements)?
Do staff adequately clean and disinfect the BSC after each use?	Est-ce que le personnel nettoie et désinfecte de manière appropriée le PSM après chaque manipulation ?	Do staff adequately clean and disinfect the BSC after each use?
Is there a register for the use and cleaning of BSCs?	Est-ce qu'un registre d'utilisation et de nettoyage des PSM est présent?	Is there a register for the use and cleaning of BSCs?
Are staff familiar with good practices in the use of a BSC (1 user, no Bunsen burner, disinfection ...)?	Est-ce que le personnel connait les bonnes pratiques d'utilisation d'un PSM (1 seul utilisateur, absence de bec bunsen, désinfection…)?	Are staff familiar with good practices in the use of a BSC (1 user, no Bunsen burner, disinfection ...)?
Do staff adhere to these good practices of BSC use?	Est-ce que le personnel respecte ces bonnes pratiques d'utilisation des PSM?	Do staff adhere to these good practices of BSC use?
Do staff have good practices to prevent the risks associated with the use of UV of the BSC?	Est-ce que le personnel a des bonnes pratiques pour prévenir les risques relatifs à l'utilisation des UV du PSM?	Do staff have good practices to prevent the risks associated with the use of UV of the BSC?
Do the laboratory systematically fumigate the BSC before any maintenance (such as certification or change of HEPA filter)?	Le laboratoire fumigue-t-il systématiquement le PSM avant toute maintenance (comme la certification ou le changement de filtre HEPA)?	Do the laboratory systematically fumigate the BSC before any maintenance (such as certification or change of HEPA filter)?
Are all BSCs certified?	Est-ce que toutes les PSM sont certifiés?	Are all BSCs certified?
If yes, is a certificate available?	Si oui, est ce qu'un certificat est disponible?	If yes, is a certificate available?
If so, have all the necessary criteria been tested (luminosity, noise, UV, airflow, particles ...)?	Si oui, est ce que l'ensemble des critères nécessaires ont été testés (luminosité, bruit, UV, flux, particules…)?	If so, have all the necessary criteria been tested (luminosity, noise, UV, airflow, particles ...)?
General behavior/ Good laboratory practices	Comportement général/règles de conduite	General behavior/ Good laboratory practices
Does the staff use their mobile phone in the laboratory?	Le personnel utilise t'il son téléphone mobile dans le laboratoire?	Does the staff use their mobile phone in the laboratory?
Do the staff eat, drink or smoke in the laboratory?	Le personnel mange t'il, boit-il ou fume t'il dans le laboratoire?	Do the staff eat, drink or smoke in the laboratory?
Do staff use closed shoes in the laboratory?	Le personnel utilise-t-il des chaussures fermées au laboratoire?	Do staff use closed shoes in the laboratory?
Is food kept in refrigerators cointaining reagents or specimens?	De la nourriture est-elle conservée dans les réfrigérateurs contenants réactifs ou spécimens?	Is food kept in refrigerators cointaining reagents or specimens?
Does the staff leave their labcoat to access the offices and break rooms?	Le personnel quitte t'il bien sa blouse pour accéder aux bureaux et salles de pause?	Does the staff leave their labcoat to access the offices and break rooms?
Does the staff avoid to touch his/her face or mouth (Lick their fingertip to turn pages) within the laboratory?	Le personnel évite-t-il de toucher son visage ou sa bouche (humidification du doigt pour tourner les pages) au laboratoire?	Does the staff avoid to touch his/her face or mouth (Lick their fingertip to turn pages) within the laboratory?
Does the staff avoid to wear any jewelry (especially on hands)	Le personnel évite t'il de porter des bijoux volumineux aux mains?	Does the staff avoid to wear any jewelry (especially on hands)
Does the staff systematically wash their hand before exiting the laboratory?	Le personnel se lave-t-il systématiquement les mains en sortant du laboratoire?	Does the staff systematically wash their hand before exiting the laboratory?
Sample preparation	Préparation des échantillons	Sample preparation
Does the laboratory have a dedicated space to prepare the samples (inside or outside the sampling area)?	Le laboratoire dispose t'il d'un espace dédié pour préparer les échantillons (à l'intérieur ou à l'extérieur de la zone de prélèvements)?	Does the laboratory have a dedicated space to prepare the samples (inside or outside the sampling area)?
If so, is this area well organized, with dirty and clean areas well delineated/ separated?	Si oui, cette zone est-elle bien organisée, avec des zones sales et propres bien délimitées?	If so, is this area well organized, with dirty and clean areas well delineated/ separated?
Is a protective screen available for opening blood tubes?	Un écran de protection est-il disponible pour l'ouverture des tubes de sang?	Is a protective screen available for opening blood tubes?
Are centrifuging operations carried out correctly, minimizing the risk of aerosols?	Les opérations de centrifugation sont-elles menées de manière correcte, en minimisant le risque d'aérosols?	Are centrifuging operations carried out correctly, minimizing the risk of aerosols?
Do the centrifuges used have watertight cups with lids?	Les centrifugeuses utilisées comportent-elles des nacelles étanches avec couvercle?	Do the centrifuges used have watertight cups with lids?
Are the decantation / aliquot operations conducted correctly, minimizing the risk of aerosols?	Les opérations de décantation/préparation d'aliquots sont-elles menées de manière correcte, en minimisant le risque d'aérosols?	Are the decantation / aliquot operations conducted correctly, minimizing the risk of aerosols?
Reuse of single use consumables	Réutilisation des consommables à usage unique	Reuse of single use consumables
Are you reusing the following consumables?	Réutilisez-vous les consommables suivants?	Are you reusing the following consumables?
Gloves	Gants	Gloves
Microscopic slides	Lames microscopiques	Microscopic slides
Tips	Cônes	Tips
Pasteur pipette	Pipettes Pasteur	Pasteur pipette
Hemostasis cup/cuvette	Cupules d'hémostase	Hemostasis cup/cuvette
If yes for any of the questions, did you develop a procedure for their disinfection before reuse?	Si oui pour l'une de ces réponse, avez vous développé une procédure claire pour leur désinfection avant réutilisation?	If yes for any of the questions, did you develop a procedure for their disinfection before reuse?
Specimen referral system	Système d'envoi/ référencement des échantillons	Specimen referral system
Does the laboratory refer specimens to other laboratories when testing is not available?	Le laboratoire réfère-t'il les spécimens à d'autres laboratoires, car tests non disponibles ou centralisés ou confirmation ? Na si non applicable	Does the laboratory refer specimens to other laboratories when testing is not available?
Does the laboratory refer strains/isolates to other laboratories when testing is not available?	Le laboratoire réfère-t'il des souches/ isolats à d'autres laboratoires, car tests non disponibles ou centralisés ou confirmation ? Na si non applicable	Does the laboratory refer strains/isolates to other laboratories when testing is not available?
Is the referral testing formalized by written agreement/MoU-MTA?	Ce système d'envoi pour analyse est-il formalisé par un accord ou agrément écrit (Matériel transfer Agreement)	Is the referral testing formalized by written agreement/MoU-MTA?
Is there any procedure/criteria for sample/strain referral?	Une procédure pour l'envoi de souche/ isolat existe-elle? (ou certains critères définis)	Is there any procedure/criteria for sample/strain referral?
Is a shipment register available in the laboratory?	Le laboratoire dispose-t-il d'un registre d'envoi ?	Is a shipment register available in the laboratory?
Specimen transportation	Transport et envoi	Specimen transportation
Domestic level (no international border crossing)	Niveau national/ domestique	Domestic level (no international border crossing)
Does the laboratory have appropriate packages for referring samples?	Le laboratoire dispose-t-il de conditionnements appropriés pour le renvoi des échantillons?	Does the laboratory have appropriate packages for referring samples?
Is the person(s) in charge of shipment trained for the transport of infectious substances	La ou les personne (s) chargée (s) de l'expédition sont-elles formées pour le transport des matières infectieuses	Is the person(s) in charge of shipment trained for the transport of infectious substances
International level (international border crossing)	Niveau International	International level (international border crossing)
Does the laboratory have appropriate UN triple packages for referring samples?	Le laboratoire dispose-t-il de triple emballage UN pour les envois?	Does the laboratory have appropriate UN triple packages for referring samples?
Was the staff trained according to international regulations (ICAO or IATA certification)?	Le personnel a-t-il été formé selon les régulations internationales (Certification ICAO/ IATA)	Was the staff trained according to international regulations (ICAO or IATA certification)?
Was this training organized in the last 2 years?	Cette formation a-t-elle été organisée dans les 2 années passées?	Was this training organized in the last 2 years?
4- CLEANING, DISINFECTING, STERILIZATION, WASTE MANAGEMENT	4- NETTOYAGE, DESINFECTION, STERILISATION, GESTION DES DECHETS	4- CLEANING, DISINFECTING, STERILIZATION, WASTE MANAGEMENT
Cleaning and Disinfecting	Nettoyage et désinfection	Cleaning and Disinfecting
Is the laboratory regularly cleaned? Observe cleanliness before answering	Le laboratoire est-il régulièrement nettoyé? Observer la propreté avant de répondre	Is the laboratory regularly cleaned? Observe cleanliness before answering
Is the laboratory regularly disinfected? Observe disinfectant availability before answering	Le laboratoire est-il régulièrement désinfecté? Observer la présence de désinfectant avant de répondre	Is the laboratory regularly disinfected? Observe disinfectant availability before answering
Does the staff know the difference between cleaning and disinfecting?	Le personnel connait-il la différence entre nettoyage et désinfection?	Does the staff know the difference between cleaning and disinfecting?
Do you regularly use disinfectant in the lab (such as hypochlorite or Alcohol 70°) for disinfection?	Utilisez-vous régulièrement des désinfectants (comme la Javel ou l'alcool à 70°) pour désinfecter le labo ?	Do you regularly use disinfectant in the lab (such as hypochlorite or Alcohol 70°) for disinfection?
Are benches easy to wash (not too overloaded)?	Les paillasses sont-elles facilement lavables (pas trop encombrées) ?	Are benches easy to wash (not too overloaded)?
Are benches made of correct material, easy to disinfect?	Les paillasses sont-elles faites de matériaux corrects, faciles à désinfecter ?	Are benches made of correct material, easy to disinfect?
Is the floor made of correct material, easy to disinfect?	Le sol est-il fait de matériaux corrects, faciles à désinfecter ?	Is the floor made of correct material, easy to disinfect?
Is there cleaning register for the laboratory including its different elements/ parts?	Existe-t-il un registre de nettoyage et de désinfection du laboratoire et de ses différents éléments?	Is there cleaning register for the laboratory including its different elements/ parts?
Are you performing a yearly fumigation (or more if relevant) of your microbiology laboratory?	Procédez-vous à une fumigation annuelle (ou plus si besoin) de votre laboratoire de microbiologie?	Are you performing a yearly fumigation (or more if relevant) of your microbiology laboratory?
Disinfectants, scope, use and control	Désinfectants, porté (spectre), utilisation et contrôle	Disinfectants, scope, use and control
Do you regularly use disinfectants in your laboratory?	Utilisez-vous de manière régulière des désinfectants dans votre laboratoire?	Do you regularly use disinfectants in your laboratory?
Do you use your disinfectants appropriately (on a clean surface)?	Utilisez-vous vos désinfectants de manière appropriée (sur une surface propre)	Do you use your disinfectants appropriately (on a clean surface)?
Has staff been made aware of the disinfectant's spectrum of action?	Le personnel a-t-il été sensibilisé au spectre d'action des désinfectants?	Has staff been made aware of the disinfectant's spectrum of action?
Are disinfectant ALWAYS freshly prepared (daily for hypochlorite used at bench level)	Les désinfectants sont-ils TOUJOURS fraîchement préparés (chaque jour pour la javel utilisé à la paillasse)	Are disinfectant ALWAYS freshly prepared (daily for hypochlorite used at bench level)
Is the preparation and dilution of the disinfectants controlled?	La préparation et la dilution des désinfectants est-elle maitrisée?	Is the preparation and dilution of the disinfectants controlled?
Does the laboratory use the disinfectant (s) appropriately (depending on the rooms and pathogens)?	Le laboratoire utilise-t-il le ou les désinfectants de manière pertinente (en fonction des salles et des pathogènes)?	Does the laboratory use the disinfectant (s) appropriately (depending on the rooms and pathogens)?
Are you controlling your hypochlorite (burette/colored indicator)?	Contrôlez vous l'eau de Javel préparée (burette/indicateur coloré)?	Are you controlling your hypochlorite (burette/colored indicator)?
Do you write the date of preparation on your disinfectant?	Ecrivez-vous la date de préparation sur vos désinfectants ?	Do you write the date of preparation on your disinfectant?
Is the storage (container and storage time) of your disinfectants appropriate?	Le stockage (conteneur et délai de conservation) de vos désinfectants est-il approprié?	Is the storage (container and storage time) of your disinfectants appropriate?
Cleaning staff	Personnel de nettoyage	Cleaning staff
Is cleaning/washing staff clearly instructed on all operations they have to perform?	Le personnel de nettoyage a-t-il été formé pour toutes les opérations qu'il doit réaliser?	Is cleaning/washing staff clearly instructed on all operations they have to perform?
Is cleaning/washing staff clearly instructed on the products to be used (for cleaning) and its dilution?	Le personnel de nettoyage a-t-il été informé sur les produits (de nettoyage) qu'il doit utiliser et leur dilution?	Is cleaning/washing staff clearly instructed on the products to be used (for cleaning) and its dilution?
Is cleaning/washing staff clearly instructed on the products to be used (for disinfection) and its dilution?	Le personnel de nettoyage a-t-il été informé sur les produits (désinfectants) qu'il doit utiliser et leur dilution?	Is cleaning/washing staff clearly instructed on the products to be used (for disinfection) and its dilution?
Did you develop and organize a simplified training module for them?	Avez-vous développé et organisé des modules de formation simple pour eux ?	Did you develop and organize a simplified training module for them?
Did you develop specific simplified/illustrated job aid for them?	Avez-vous développé une fiche simplifiée de travail (illustrée par exemple) pour eux ?	Did you develop specific simplified/illustrated job aid for them?
Is cleaning staff competency assessed at least once a year (here specifically targeting biosafety topics)?	La compétence du personnel de nettoyage est-elle évaluée au moins une fois par an (ici spécifiquement sur des concepts de biosécurité)	Is cleaning staff competency assessed at least once a year (here specifically targeting biosafety topics)?
Did you develop simplified guidance/job aid for the washing room?	Avez-vous développé des fiches simplifiées de travail pour la pièce de lavage?	Did you develop simplified guidance/job aid for the washing room?
Is the cleaning staff equipped with appropriate personal protective equipment?	Le personnel de nettoyage est-il équipé avec les équipements de protection individuel nécessaire?	Is the cleaning staff equipped with appropriate personal protective equipment?
Antiseptics	Antiseptiques	Antiseptics
Does the cleaning staff know antisepsis principles?	Le personnel connait-il les principes d'antisepsie?	Does the cleaning staff know antisepsis principles?
Does the cleaning staff know the compounds/ products to be used as antiseptic?	Le personnel connait-il les composés/ produits qui peuvent être utilisés comme antiseptiques?	Does the cleaning staff know the compounds/ products to be used as antiseptic?
Does the cleaning staff know the protocol to be followed in case of accidental blood exposure?	Le personnel connait-il la marche à suivre en cas d'accident d'exposition au sang ?	Does the cleaning staff know the protocol to be followed in case of accidental blood exposure?
Sterilization in general	Stérilisation en général	Sterilization in general
Do you have access to a sterilization service (lab unit or central level)?	Avez-vous accès à un service de stérilisation (unité du labo ou niveau central) ?	Do you have access to a sterilization service (lab unit or central level)?
If yes, do you know the method (s) of sterilization that can be used?	Si oui, connaissez-vous la (les) méthode(s) de stérilisation utilisable(s) ?	If yes, do you know the method (s) of sterilization that can be used?
What sterilization facilities do you have for reusable consumables (glass plate, balloons, etc.) or disposable equipment not yet used (pipette cones)?	Quels sont les moyens de stérilisation auxquels vous avez accès pour les consommables réutilisables (plaque de verre, ballons, etc.) ou les équipement à usage unique non encore utilisés (cônes de pipette) ?	What sterilization facilities do you have for reusable consumables (glass plate, balloons, etc.) or disposable equipment not yet used (pipette cones)?
Autoclave (wet heat)	Autoclave (chaleur humide)	Autoclave (wet heat)
Hot Air Oven (dry heat)	Poupinel (chaleur sèche)	Hot Air Oven (dry heat)
Powdered or liquid formol	Formol en pastille ou liquide	Powdered or liquid formol
Formaldehyde + Autoclave	Formaldéhyde + Autoclave	Formaldehyde + Autoclave
2% glutaraldehyde solution	Solution à 2% de glutaraldehyde	2% glutaraldehyde solution
Other (explain, list,)	Autre (préciser)	Other (explain, list,)
Sterilization Management and control (including autoclaving)	Gestion et Contrôle de la stérilisation (dont autoclavage)	Sterilization Management and control (including autoclaving)
Do you always use temperature indicators for the sterilization in your autoclaves (thermosensitive tape)?	Utilisez-vous systématiquement des indicateurs de température pour les stérilisations de vos autoclaves (ruban thermosensibles) ?	Do you always use temperature indicators for the sterilization in your autoclaves (thermosensitive tape)?
Do you always use temperature indicators for the sterilization in your hot air oven (thermosensitive tape)?	Utilisez-vous systématiquement des indicateurs de température pour les stérilisations de vos Poupinels (ruban thermosensibles) ?	Do you always use temperature indicators for the sterilization in your hot air oven (thermosensitive tape)?
Do you use biological indicators at least monthly for checking the sterilization in your autoclaves (spores)?	Utilisez-vous des indicateurs biologiques de manière au moins mensuelle pour les stérilisations de vos autoclaves (spores) ?	Do you use biological indicators at least monthly for checking the sterilization in your autoclaves (spores)?
Do you systematically record the temperature of your sterilization?	Enregistrez-vous systématiquement la température de vos stérilisations ?	Do you systematically record the temperature of your sterilization?
Does the staff have the necessary PPE for the use of this equipment (in particular autoclave, gloves, protective visor, blouse)?	Le personnel dispose-t-il des EPI nécessaires pour l'utilisation de ces équipements (en particulier autoclave; Gants, visière de protection, blouse)?	Does the staff have the necessary PPE for the use of this equipment (in particular autoclave, gloves, protective visor, blouse)?
Has staff been trained in the use of the autoclave?	Le personnel a-t-il reçu une formation spécifique à l'utilisation de l'autoclave?	Has staff been trained in the use of the autoclave?
Are staff careful not to autoclave certain materials (bleach/ hypochlorite, chemical solvents, etc.)	Le personnel prête-t-il attention à ne pas autoclaver certains matériels (Javel, Solvants chimiques…)	Are staff careful not to autoclave certain materials (bleach/ hypochlorite, chemical solvents, etc.)
Do staff comply with good autoclave practices (unfilled, loose bottles and bag, do not fully fill bags and bottles ...)	Le personnel respecte-t-il les bonnes pratiques d'utilisation de l'autoclave (non rempli, desserrer les bouteilles et sac, ne pas remplir complètement les sacs et bouteilles…)	Do staff comply with good autoclave practices (unfilled, loose bottles and bag, do not fully fill bags and bottles ...)
Does the Laboratory have a specific bag for autoclaving?	Le Laboratoire dispose-t-il de sac spécifique pour l'autoclavage?	Does the Laboratory have a specific bag for autoclaving?
Does the laboratory perform preventive maintenance on autoclaves?	Le laboratoire assure-t-il une maintenance préventive des autoclaves?	Does the laboratory perform preventive maintenance on autoclaves?
Waste management	Gestion des déchets	Waste management
Do you have separate, clearly marked disposals for infectious and non-infectious wastes?	Possédez-vous des containers spécifiquement marqués pour les déchets infectieux et non infectieux?	Do you have separate, clearly marked disposals for infectious and non-infectious wastes?
Is the laboratory aware of the local biomedical waste management guidelines?	Le laboratoire connait-il les régulations locales/ nationales de gestion des déchets biomédicaux?	Is the laboratory aware of the local biomedical waste management guidelines?
Do you have lid covered disposal containers for infectious waste?	Possédez-vous des containers avec couvercle pour vos déchets infectieux ?	Do you have lid covered disposal containers for infectious waste?
Do you have special containers for sharp waste?	Possédez-vous des containers spéciaux pour objets piquants/tranchants ?	Do you have special containers for sharp waste?
Do you have dedicated special containers for used solvents?	Possédez-vous des containers spéciaux pour l'élimination des solvants usagés ?	Do you have dedicated special containers for used solvents?
Do you own a dedicated, lockable, temporary storage facility for laboratory waste before disposal?	Possédez vous un endroit dédié, fermant à clef, pour le stockage temporaires des déchets de laboratoire avant élimination?	Do you own a dedicated, lockable, temporary storage facility for laboratory waste before disposal?
Waste elimination	Elimination des déchets	Waste elimination
Do you have functional incineration capacities on site or closed to it?	Avez-vous accès à un incinérateur fonctionnel dans ou près du labo ?	Do you have functional incineration capacities on site or closed to it?
Is the place near the incinerator free of all waste, cardboard and bags?	La place près de l'incinérateur est-elle libre de tout déchets, cartons et sacs?	Is the place near the incinerator free of all waste, cardboard and bags?
Does the incinerator have a particulate filter?	L'incinérateur possède t'il un filtre à particules?	Does the incinerator have a particulate filter?
Can you easily remove used solvents?	Pouvez-vous éliminer facilement les solvants usagés?	Can you easily remove used solvents?
Can you easily dispose of medical waste?	Pouvez-vous éliminer facilement les déchets médicaux?	Can you easily dispose of medical waste?
Can you easily eliminate sharps waste?	Pouvez-vous éliminer facilement les déchets coupants/piquants?	Can you easily eliminate sharps waste?
Is the laboratory aware of the local biomedical waste management guidelines?	Le laboratoire est-il au courant des lignes directrices locales en matière de gestion des déchets biomédicaux?	Is the laboratory aware of the local biomedical waste management guidelines?
5- EMERGENCIES	5- URGENCES	5- EMERGENCIES
General emergency equipment	Equipement d'urgence général	General emergency equipment
Do you have the following emergency equipment or devices?	Possédez-vous les équipements ou dispositifs d'urgence suivants?	Do you have the following emergency equipment or devices?
Fire extinguishers (one per unit)?	Extincteurs (un par unité) ?	Fire extinguishers (one per unit)?
Fire blanket?	Couverture anti-feu ?	Fire blanket?
Life blanket? (If applicable)	Couverture de survie? (si applicable)	Life blanket? (If applicable)
Powerful Portable Lamps	Lampes portatives puissantes	Powerful Portable Lamps
Emergency power cut-off device	Dispositif de coupure d'électricité d'urgence	Emergency power cut-off device
Are all of these equipment rigorously checked (by an expert if necessary)	L'ensemble de ces équipements sont-ils vérifiés rigoureusement (par un expert si nécessaire)	Are all of these equipment rigorously checked (by an expert if necessary)
Biosecurity emergency equipment	Equipement d'urgence biosécurité	Biosecurity emergency equipment
Do you have the following emergency equipment?	Possédez-vous les équipements d'urgence suivants?	Do you have the following emergency equipment?
Safety shower?	Douche de sécurité?	Safety shower?
Eye wash station?	Station de lavage oculaire ?	Eye wash station?
Tourniquet	Garrot	Tourniquet
Defibrillator (according to national legislation)	Défibrillateur (suivant la législation du pays)	Defibrillator (according to national legislation)
Is there a sufficient number of such equipment in the appropriate places (easily and quickly accessible)?	L'ensemble de ces équipements sont-ils en nombre suffisant, et disposés à des endroits appropriés (facilement et rapidement accessibles)?	Is there a sufficient number of such equipment in the appropriate places (easily and quickly accessible)?
Are all of these equipment rigorously checked (by an expert if necessary)?	L'ensemble de ces équipements sont-ils vérifiés rigoureusement (par un expert si nécessaire)?	Are all of these equipment rigorously checked (by an expert if necessary)?
Emergency management	Gestion des urgences	Emergency management
Has the laboratory conducted an emergency risk assessment (which emergencies are applicable to them)	Est-ce que le laboratoire a réalisé une évaluation des risques relatifs aux urgences (quelles urgences sont applicables dans leur cas)	Has the laboratory conducted an emergency risk assessment (which emergencies are applicable to them)
Are first aid providers present in the laboratory (ideally each zone/ department)?	Des personnes capables de dispenser les premiers soins sont-elles présentes dans le laboratoire (idéalement chaque zone/département)?	Are first aid providers present in the laboratory (ideally each zone/ department)?
Are first aid kits present and placed at accessible locations?	Des kits de première urgence sont-ils placés dans des lieux facilement accessibles?	Are first aid kits present and placed at accessible locations?
Have clinicians been identified so that they can be contacted quickly in case of a major problem?	Des cliniciens ont-ils été déjà identifiés afin de pouvoir être rapidement contactés en cas de problème important?	Have clinicians been identified so that they can be contacted quickly in case of a major problem?
Is anti-HIV prophylaxis available in the laboratory for injuries?	Un traitement prophylactique anti VIH est-il disponible au laboratoire en cas de blessure?	Is anti-HIV prophylaxis available in the laboratory for injuries?
Does the laboratory have a clear and detailed procedure for an accident involving exposure to blood?	Le laboratoire dispose-t-il d'une procédure claire et détaillée en cas d'accident d'exposition au sang?	Does the laboratory have a clear and detailed procedure for an accident involving exposure to blood?
Is there incident or accident reporting form in the laboratory?	Un formulaire de déclaration d'incident ou accident existe-t-il au laboratoire?	Is there incident or accident reporting form in the laboratory?
Are incident or accident reporting forms systematically completed after each problem?	Les formulaires de déclaration d'incident ou accident sont-ils systématiquement remplis après chaque problème?	Are incident or accident reporting forms systematically completed after each problem?
Are the root causes of each problem actively sought to avoid the recurrence of the problem?	Les causes profondes de chaque problème sont-elles activement recherchées afin d'éviter la récurrence du problème?	Are the root causes of each problem actively sought to avoid the recurrence of the problem?
Fire prevention	Prévention des incendies	Fire prevention
Are staff aware of:	Le personnel connaît-il:	Are staff aware of:
Different types of fire?	Les différents types de feux?	Different types of fire?
The different types of fire extinguishers?	Les différents types d'extincteurs?	The different types of fire extinguishers?
Which fire extinguisher to use for which fire?	Quel extincteur utiliser pour quel feu?	Which fire extinguisher to use for which fire?
Evacuation routes and procedures?	Les voies et procédures d'évacuation?	Evacuation routes and procedures?
Have rehearsals been organized for personnel involved in firefighting and fire prevention?	Des répétitions ont-elles été organisées pour le personnel en relation avec la lutte et la prévention des incendies?	Have rehearsals been organized for personnel involved in firefighting and fire prevention?
Are the fire extinguishers the most relevant to where they are located (type of fire possible)?	Les extincteurs disponibles sont-ils les plus pertinents pour l'endroit où ils sont situés (type de feu possible)?	Are the fire extinguishers the most relevant to where they are located (type of fire possible)?
Is the location of fire extinguishers appropriate?	La localisation des extincteurs est-elle appropriée?	Is the location of fire extinguishers appropriate?
Is the location of fire extinguishers clearly indicated (to find it quickly in emergency situations)?	La localisation des extincteurs est-elle clairement signalée (pour le trouver rapidement en situation d'urgence)?	Is the location of fire extinguishers clearly indicated (to find it quickly in emergency situations)?
Is the marking on the extinguisher sufficient to guide personnel in the event of a fire (Type of fire, use)?	La signalisation sur l'extincteur est-elle suffisante pour guider le personnel en cas d'incendie (Type de feu, utilisation)?	Is the marking on the extinguisher sufficient to guide personnel in the event of a fire (Type of fire, use)?
Are fire extinguishers checked annually by professionals?	Les extincteurs sont-ils vérifiés annuellement par des professionnels?	Are fire extinguishers checked annually by professionals?
Biological Spill kit	Kits de déversement biologiques	Biological Spill kit
Is the staff aware of and able to react to the different possible spills (small / large, BSC, centrifuge ...)	Le personnel connait-il et sait-il réagir aux différents déversements possibles (petit/ grand, sous PSM, Centrifugeuse…)	Is the staff aware of and able to react to the different possible spills (small / large, BSC, centrifuge ...)
Are there spill kits present in adequate numbers and are these kits complete	Des kits de déversement complets sont ils présent en nombre suffisants?	Are there spill kits present in adequate numbers and are these kits complete
Has the staff been trained for their use?	Le personnel a t'il été formé à leur utilisation?	Has the staff been trained for their use?
Were rehearsals in real conditions (simulations) organized?	Des répétitions en conditions réelles (simulations) ont-elles été organisées?	Were rehearsals in real conditions (simulations) organized?
Has the cleaning staff been trained as well?	Le personnel de nettoyage a t'il été aussi formé?	Has the cleaning staff been trained as well?
Is the necessary content of the spill kits defined and appropriate (sign, mask, gloves, paper towels, disinfectant ...)?	Est-ce que le contenu nécessaire des kits de déversement a été défini et est approprié (Pancarte, masque, gants, papier absorbant, désinfectant..)?	Is the necessary content of the spill kits defined and appropriate (sign, mask, gloves, paper towels, disinfectant ...)?
Is the location of these spill kits clearly identified (to find it quickly in case of emergency)?	Est-ce que la localisation de ces kits de déversement est clairement signalée (pour le trouver rapidement en situation d'urgence)?	Is the location of these spill kits clearly identified (to find it quickly in case of emergency)?
Is the content of these kits regularly checked (expiration, use ..)	Est-ce que le contenu de ces kits est régulièrement vérifié (péremption, utilisation..)	Is the content of these kits regularly checked (expiration, use ..)
Chemical Spill kit	Kits de déversement chimiques	Chemical Spill kit
Are the personnel aware of and react to the various possible chemical spills (Acids, bases, powders, alkalis, flammable ...)	Le personnel connait-il et sait-il réagir aux différents déversements chimiques possibles (Acides, bases, poudres, alcalins, inflammables…)	Are the personnel aware of and react to the various possible chemical spills (Acids, bases, powders, alkalis, flammable ...)
Are there spill kits present in adequate numbers and are these kits complete	Des kits de déversement complets sont ils présent en nombre suffisants?	Are there spill kits present in adequate numbers and are these kits complete
Has the staff been trained in their use?	Le personnel a t'il été formé à leur utilisation?	Has the staff been trained in their use?
Were rehearsals in real conditions (simulations) organized?	Des répétitions en conditions réelles (simulations) ont-elles été organisées?	Were rehearsals in real conditions (simulations) organized?
Has the cleaning staff been trained as well?	Le personnel de nettoyage a t'il été aussi formé?	Has the cleaning staff been trained as well?
Is the necessary content of the spill kits defined and appropriate (sign, mask, gloves, paper towels, disinfectant ...)?	Est-ce que le contenu nécessaire des kits de déversement a été défini et est approprié (Pancarte, masque, gants, papier absorbant, désinfectant..)?	Is the necessary content of the spill kits defined and appropriate (sign, mask, gloves, paper towels, disinfectant ...)?
Is the location of these spill kits clearly identified (to find it quickly in an emergency)?	Est-ce que la localisation de ces kits de déversement est clairement signalée (pour le trouver rapidement en situation d'urgence)?	Is the location of these spill kits clearly identified (to find it quickly in an emergency)?
Is the content of these kits regularly checked (expiration, use ..)	Est-ce que le contenu de ces kits est régulièrement vérifié (péremption, utilisation..)	Is the content of these kits regularly checked (expiration, use ..)
First-aid kit	Kits de Premier secours	First-aid kit
Are there complete first aid kits available and in sufficient number (and quickly accessible)?	Des kits de premier secours complets sont ils présents et en nombre suffisants (et rapidement accessibles)?	Are there complete first aid kits available and in sufficient number (and quickly accessible)?
Have staff been trained on its use / content?	Le personnel a t'il été formé à son utilisation/ contenu?	Have staff been trained on its use / content?
Were rehearsals in real conditions (simulations) organized?	Des répétitions en conditions réelles (simulations) ont-elles été organisées?	Were rehearsals in real conditions (simulations) organized?
Has the necessary content of the first-aid kits been defined and is appropriate (antiseptics, gloves, dressings ...)?	Est-ce que le contenu nécessaire des kits de premier secours a été défini et est approprié (Antiseptiques, gants, pansements…)?	Has the necessary content of the first-aid kits been defined and is appropriate (antiseptics, gloves, dressings ...)?
Is the location of these first aid kits clearly indicated (to find it quickly in emergency situations)?	Est-ce que la localisation de ces kits de premier secours est clairement signalée (pour le trouver rapidement en situation d'urgence)?	Is the location of these first aid kits clearly indicated (to find it quickly in emergency situations)?
Is the content of these kits regularly checked (expiration, use ..)	Est-ce que le contenu de ces kits est régulièrement vérifié (péremption, utilisation..)	Is the content of these kits regularly checked (expiration, use ..)
Chemical safety	Sécurité chimique	Chemical safety
Are all hazardous chemical reagents placed in chemical cabinets?	Est-ce que tous les réactifs chimiques dangereux sont placées dans des armoires chimiques?	Are all hazardous chemical reagents placed in chemical cabinets?
Are all acids and bases stored in separate places?	Est-ce que tous les acides et les bases sont conservés à des endroits distincts?	Are all acids and bases stored in separate places?
Does the laboratory pay attention to the storage conditions of chemical reagents according to the known risks (Type flammable, keep away from heat, keep away from moisture, light ...)	Est-ce que le laboratoire prête attention aux conditions de stockage des réactifs chimiques selon les risques connus (Type inflammable, à conserver à l'abri de la chaleur, à conserver à l'abri de l'humidité, de la lumière…)	Does the laboratory pay attention to the storage conditions of chemical reagents according to the known risks (Type flammable, keep away from heat, keep away from moisture, light ...)
Does the laboratory have chemical cabinets?	Le laboratoire dispose-t-il d'armoires chimique?	Does the laboratory have chemical cabinets?
Are these cabinets in sufficient numbers and well used?	Ces armoires sont-elles en nombres suffisant et bien utilisées?	Are these cabinets in sufficient numbers and well used?
Are these cabinets fire-resistant (at least 30 minutes)?	Ces armoires sont-elles résistantes au feu (au moins 30 minutes)?	Are these cabinets fire-resistant (at least 30 minutes)?
6- RISK MANAGEMENT	6- GESTION DU RISQUE	6- RISK MANAGEMENT
Risk Assessment training	Formation à l'évaluation des risques	Risk Assessment training
Has the laboratory staff been trained in risk assessment (or at least sensitized)?	Est ce que le personnel du laboratoire a été formé à l’évaluation du risque (ou au moins sensibilisé) ?	Has the laboratory staff been trained in risk assessment (or at least sensitized)?
Is a presentation to risk assessment methods included in the induction training?	Une présentation aux méthodes d'évaluation des risques est-elle incluse dans la formation d'induction?	Is a presentation to risk assessment methods included in the induction training?
Does the laboratory know several methods for conducting risk assessment?	Le laboratoire connait-il différentes méthodes pour procéder à l'évaluation des risques?	Does the laboratory know several methods for conducting risk assessment?
Does the laboratory know how to assess and quantify a risk?	Le laboratoire sait-il comment évaluer et quantifier un risque ?	Does the laboratory know how to assess and quantify a risk?
Does the laboratory know how to assess the most important risks (classify risks from the most important to the least important)?	Le laboratoire sait-il comment évaluer les risques les plus importants (classer les risques du plus importants au moins important)?	Does the laboratory know how to assess the most important risks (classify risks from the most important to the least important)?
Risk assessment performance	Pratique de l'évaluation des risques	Risk assessment performance
Was a risk assessment exercise already conducted by the lab?	Est ce qu’une évaluation des risques a déjà été réalisée au laboratoire ?	Was a risk assessment exercise already conducted by the lab?
If yes, was it documented ?	Si oui, est ce que celle-ci est documentée ?	If yes, was it documented ?
If yes, is it less than 3 years ?	Si oui, est-ce que celle date de moins de 3 ans ?	If yes, is it less than 3 years ?
If yes, were mitigation measures proposed and presented?	Si oui, est ce que des mesures de mitigation des risques ont été proposées et présentées ?	If yes, were mitigation measures proposed and presented?
If yes, were those implemented and documented?	Si oui, celles-ci ont-elles été mises en place et documentées ?	If yes, were those implemented and documented?
Does the laboratory have its own method (or protocol) for risk assessment (form or table with assessment method)	Le laboratoire dispose-t-il d'une méthode propre (ou protocole) pour l'évaluation des risques (formulaire ou table avec méthode d'évaluation)	Does the laboratory have its own method (or protocol) for risk assessment (form or table with assessment method)
Analysis and implementation of corrective measures	Analyse et mise en place de mesures correctrices	Analysis and implementation of corrective measures
Does the laboratory have a non-conformity form?	Le laboratoire dispose-t-il d'un formulaire de non conformité?	Does the laboratory have a non-conformity form?
Does the laboratory know the main means of reducing risks (biological or other)?	Le laboratoire connait-il les principaux moyens utilisables pour diminuer les risques (biologiques ou autres)?	Does the laboratory know the main means of reducing risks (biological or other)?
Does the laboratory put in place corrective or mitigation measures?	Le laboratoire met-il en place des mesures correctrices ou de mitigation?	Does the laboratory put in place corrective or mitigation measures?
Are these measures clearly documented?	Ces mesures sont-elles clairement documentées?	Are these measures clearly documented?
Does the laboratory demonstrate the updating of protocols, SOPSs, or Manuals (biosafety manuals) when actions or measures have been put in place?	Le laboratoire démontre-t-il la mise à jour de protocoles, POS, ou Manuel (manuel biosécurité) lorsque des actions ou mesures ont été mises en place ?	Does the laboratory demonstrate the updating of protocols, SOPSs, or Manuals (biosafety manuals) when actions or measures have been put in place?
Audits, Monitoring, Follow-up	Vérifications, Surveillance, Suivi	Audits, Monitoring, Follow-up
When a risk assessment has been carried out, what measures of mitigation have been put in place, is the laboratory verifying that these measures are effective (through indicators)?	Lorsqu'une évaluation des risques à été réalisée, des mesures de mitigations mises en place, est ce que le laboratoire vérifie que ces mesures sont efficaces (par le biais d'indicateurs)?	When a risk assessment has been carried out, what measures of mitigation have been put in place, is the laboratory verifying that these measures are effective (through indicators)?
When a new project (or new activity, a new analysis, a new methodology) is put in place, is a risk assessment systematically carried out?	Lorsqu’un nouveau projet (ou nouvelle activité, une nouvelle analyse, une nouvelle méthodologie) est mise en place, est-ce qu’une évaluation des risques est systématiquement effectuée ?	When a new project (or new activity, a new analysis, a new methodology) is put in place, is a risk assessment systematically carried out?
Are biosafety and risk assessment issues incorporated into an annual action plan (quality or otherwise)?	Est-ce que les questions relatives à la biosécurité et à l'évaluation du risque sont intégrés dans un plan d'action annuelle (qualité ou autre)?	Are biosafety and risk assessment issues incorporated into an annual action plan (quality or otherwise)?
Are issues related to biosafety and risk assessment discussed in the annual management review?	Est-ce que les questions relatives à la biosécurité et à l'évaluation du risque sont discutés lors de la revue annuelle de direction ?	Are issues related to biosafety and risk assessment discussed in the annual management review?
7-DOCUMENTATION AND REGULATIONS	7-DOCUMENTATION ET REGULATIONS	7-DOCUMENTATION AND REGULATIONS
Relationships of the laboratory with International Health Regulations (IHR)	Lien avec le Règlement Sanitaire International	Relationships of the laboratory with International Health Regulations (IHR)
Has the laboratory received information about the International Health Regulations (IHR)?	Le laboratoire a-t-il reçu des informations à propos du Règlementaire Sanitaire International (RSI)?	Has the laboratory received information about the International Health Regulations (IHR)?
Is the laboratory aware of what is a PHEIC (Public Health Event of International Concern)?	Le laboratoire sait-il ce qu'est un ESPPI (Evènement de Santé Publique de Portée Internationale)?	Is the laboratory aware of what is a PHEIC (Public Health Event of International Concern)?
Are you aware of the 4 criteria defining a PHEIC according to IHR?	Connaissez-vous les 4 critères définissant un ESPPI selon le RSI?	Are you aware of the 4 criteria defining a PHEIC according to IHR?
Does the lab know who the National/State Focal point is for IHR?	Le laboratoire connait-il qui est le point focal (national) pour le RSI?	Does the lab know who the National/State Focal point is for IHR?
Do you have a list of national ref labs for referring pathogens of epidemic potential?	Disposez-vous d'une liste des laboratoires de référence nationaux pour les pathogènes à potentiel épidémique?	Do you have a list of national ref labs for referring pathogens of epidemic potential?
Do you have a list of reference laboratories located abroad for referring pathogens of epidemic potential?	Disposez-vous d'une liste des laboratoires de référence internationaux pour adresser les pathogènes à potentiel épidémique?	Do you have a list of reference laboratories located abroad for referring pathogens of epidemic potential?
National Regulations	Régulations nationales	National Regulations
Does the laboratory have the following regulations in the laboratory:	Le laboratoire possède t'il les régulations suivantes dans le laboratoire:	Does the laboratory have the following regulations in the laboratory:
National Guideline for the Treatment of Laboratory Waste	Ligne directrice nationale pour le traitement des déchets de laboratoire	National Guideline for the Treatment of Laboratory Waste
National Guideline for Biosafety in the Laboratory	Ligne directrice nationale pour la biosécurité au laboratoire	National Guideline for Biosafety in the Laboratory
National Guideline for Laboratory Safety in General	Ligne directrice nationale pour la sécurité au laboratoire en général	National Guideline for Laboratory Safety in General
The Guide for Good Execution of Analyzes (French guide "Guide de Bonne Execution des Analyses"- GBEA)	Le Guide de Bonne Exécution des Analyses	The Guide for Good Execution of Analyzes (French guide "Guide de Bonne Execution des Analyses"- GBEA)
Does the laboratory follow these guidelines?	Le laboratoire respecte-t-il ces lignes directrices?	Does the laboratory follow these guidelines?
If not, does the laboratory adhere to basics key concepts from WHO?	Si non, le laboratoire respecte-t-il les concepts fondamentaux de l'OMS?	If not, does the laboratory adhere to basics key concepts from WHO?
Biosafety Manual	Manuel biosécurité	Biosafety Manual
Is an up-to-date Biosafety Manual present in the laboratory?	Un manuel de biosécurité est-il disponible dans le laboratoire?	Is an up-to-date Biosafety Manual present in the laboratory?
Does the biological safety manual have a logical structure with table of contents, an introduction and a title page clearly stating the words “Biosafety Manual”?	Le manuel de biosécurité possède t'il une structure claire, avec table des matières, introduction et page de garde indiquant clairement les mots "manuel de biosécurité"?	Does the biological safety manual have a logical structure with table of contents, an introduction and a title page clearly stating the words “Biosafety Manual”?
Does the Biosafety Manual contain general safety rules for working in the laboratory with human material?	Le manuel de biosécurité contient-il les règles générales de sécurité permettant de travailler sur du matériel humain?	Does the Biosafety Manual contain general safety rules for working in the laboratory with human material?
Does the Biosafety Manual contain preventive safety procedures?	Le manuel de biosécurité contient-il les procédures de sécurité préventive?	Does the Biosafety Manual contain preventive safety procedures?
Does the Biosafety Manual contain procedures for emergency situations?	Le manuel de biosécurité contient-il les procédures à utiliser en cas d'urgence?	Does the Biosafety Manual contain procedures for emergency situations?
Are the Biosafety Manual chapters signed by the author, reviewer and Laboratory Management?	Le manuel de biosécurité est-il signé par l'auteur, le relecteur et la direction du laboratoire?	Are the Biosafety Manual chapters signed by the author, reviewer and Laboratory Management?
Is the Biosafety Manual easily accessible for all staff members at a logical location?	Le manuel de biosécurité est-il facilement accessible à tout le personnel de laboratoire, et stocké à un endroit logique et approprié?	Is the Biosafety Manual easily accessible for all staff members at a logical location?
Is the Biosafety Manual read and signed by all staff members?	Le manuel de biosécurité a-t-il été lu et signé par tout le personnel?	Is the Biosafety Manual read and signed by all staff members?
Is the biosafety manual regularly updated?	Le manuel de biosécurité est-il régulièrement mis à jour?	Is the biosafety manual regularly updated?
Cleanliness and biosafety	Propreté et biosécurité	Cleanliness and biosafety
Is an SOP present describing how to clean the laboratory building?	Une POS décrivant comment nettoyer les bâtiments du laboratoire est-elle disponible	Is an SOP present describing how to clean the laboratory building?
Does the SOP on cleaning of the laboratory building include a section with specific guidelines for cleaning laboratory rooms?	La POS sur le nettoyage des bâtiments du laboratoires inclut-elle une section spécifique sur le nettoyage des pièces techniques de laboratoire?	Does the SOP on cleaning of the laboratory building include a section with specific guidelines for cleaning laboratory rooms?
Is a cleaning schedule present?	Un calendrier de nettoyage est-il présent?	Is a cleaning schedule present?
Does the cleaning schedule show what should be cleaned by who and when?	Ce calendrier montre t'il ce qui doit être nettoyé, par qui et quand?	Does the cleaning schedule show what should be cleaned by who and when?
Is cleaning schedule well filled-in?	Ce calendrier est-il bien rempli?	Is cleaning schedule well filled-in?
Is there an SOP that provides procedures for dealing with the different types of spills?	Existe-t-il une POS expliquant comment gérer les différents types de déversements?	Is there an SOP that provides procedures for dealing with the different types of spills?
Product insert and safety sheets	Descriptif de produit et feuille sécurité	Product insert and safety sheets
Are product descriptions (available inside kits) properly maintained and archived?	Les descriptifs produits (disponibles à l'intérieur des kits) sont-ils correctement gardés et archivés?	Are product descriptions (available inside kits) properly maintained and archived?
Are MSDS Sheets present for all hazardous materials in the laboratory (take a sample and check)?	Les formulaires MSDS/FDS pour le matériel à risque sont-ils disponible dans le laboratoire (prendre un exemple et vérifier)	Are MSDS Sheets present for all hazardous materials in the laboratory (take a sample and check)?
Do people know the MSDS forms for the products they work with?	Les personnes connaissent elles les formulaires MSDS/FDS portant sur les produits avec lesquels elles travaillent?	Do people know the MSDS forms for the products they work with?
Are staff familiar with the different classes of hazardous products and their numbers?	Le personnel connaît-il les différentes classes de produits dangereux et leur numéro?	Are staff familiar with the different classes of hazardous products and their numbers?
Can staff read the safety pictograms and the National Fire Protection Association (NFPA)?	Le personnel peut-il lire les pictogrammes de sécurité et la codification en losange (National Fire Protection Association (NFPA))?	Can staff read the safety pictograms and the National Fire Protection Association (NFPA)?
Pre-sampling and sampling SOP/guideline	Guide et procédures de prélèvement	Pre-sampling and sampling SOP/guideline
Is an up-to-date Sampling Manual present in the laboratory?	Est-ce qu'un guide de prélèvement à jour est présent au laboratoire?	Is an up-to-date Sampling Manual present in the laboratory?
Does the sampling manual have a logical structure with table of contents, an introduction and a title page clearly stating the words “Sampling Manual”?	Le guide de prélèvement possède t'il une structure claire, avec table des matières, introduction et page de garde indiquant clairement les mots Guide/ Manuel de prélèvement"?	Does the sampling manual have a logical structure with table of contents, an introduction and a title page clearly stating the words “Sampling Manual”?
Does the Sampling Manual contain general safety rules for human sampling?	Le guide de prélèvement contient-il les règles générales de sécurité pour les prélèvements humains?	Does the Sampling Manual contain general safety rules for human sampling?
Does the Sampling Manual contain preventive safety procedures?	Le guide de prélèvement contient-il les procédures de sécurité préventives?	Does the Sampling Manual contain preventive safety procedures?
Does the Sampling Manual contain procedures for emergency situations?	Le guide de prélèvement contient-il les procédures à utiliser pour faire face aux situations d'urgence?	Does the Sampling Manual contain procedures for emergency situations?
Does the Sampling Manual contain specimen packing and transportation guidance?	Le manuel de prélèvement contient-il les conseils de conditionnement et de transport des échantillons ?	Does the Sampling Manual contain specimen packing and transportation guidance?
Are the Sampling Manual chapters signed by the author, reviewer and Laboratory Management?	Les chapitres du manuel de prélèvement sont-ils signés par l'auteur, le relecteur et la direction du laboratoire?	Are the Sampling Manual chapters signed by the author, reviewer and Laboratory Management?
Is the Sampling Manual easily accessible for all staff members at a logical location?	Le guide de prélèvement est-il facilement accessible à tous les membres du personnel à un endroit logique?	Is the Sampling Manual easily accessible for all staff members at a logical location?
Is the Sampling Manual read and signed by all staff members performing samples?	Le guide de prélèvement a-t-il été lu et signé par tous les membres du personnel réalisant des prélèvements?	Is the Sampling Manual read and signed by all staff members performing samples?
Was Sampling Manual provided to clinician and nurses performing sampling?	Est-ce que le guide de prélèvement a été fourni aux cliniciens et aux infirmières réalisant des prélèvements?	Was Sampling Manual provided to clinician and nurses performing sampling?
Is the Sampling Manual regularly updated?	Est-ce que le guide de prélèvement est régulièrement mis à jour?	Is the Sampling Manual regularly updated?
Availability of procedures	Disponibilité de procédures (Hygiène, Nettoyage, Désinfection)	Availability of procedures
Are the following procedures easily and rapidly accessible:	Les procédures suivantes sont-elles facilement et rapidement accessibles :	Are the following procedures easily and rapidly accessible:
Hand washing	Lavage des mains	Hand washing
Lab-coat, towels & tissues washing	Lavage des blouses, serviettes et mouchoirs/papiers	Lab-coat, towels & tissues washing
For glassware and equipment washing?	Lavage de la verrerie et des équipements	For glassware and equipment washing?
Sterilization by the dry heat (Hot Air Oven)	Stérilisation par chaleur sèche (Poupinel)	Sterilization by the dry heat (Hot Air Oven)
Sterilization by the wet heat (Autoclave)	Stérilisation par chaleur humide (Autoclave)	Sterilization by the wet heat (Autoclave)
Chemical cold sterilization	Stérilisation chimique	Chemical cold sterilization
For disinfection of contaminated materials?	Désinfection des matériels contaminés	For disinfection of contaminated materials?
Disinfectants, their use and disinfections	Désinfectants, leur utilisation et désinfection	Disinfectants, their use and disinfections
Infectious waste management (BSL2)	Gestion des déchets infectieux (P2)	Infectious waste management (BSL2)
Infectious waste management (BSL3)	Gestion des déchets infectieux (P3)	Infectious waste management (BSL3)
Chemical waste management	Gestion des déchets chimiques	Chemical waste management
BSL2 Laboratory washing, including floor & benches	Nettoyage du laboratoire (P2), incluant le sol et les paillasses	BSL2 Laboratory washing, including floor & benches
Cleaning and disinfecting the laboratory	Nettoyer et désinfecter le laboratoire	Cleaning and disinfecting the laboratory
Fumigation of a biological safety cabinet	Fumigation d'un Poste de Sécurité Microbiologique	Fumigation of a biological safety cabinet
Procedure availability (good laboratory practices)	Disponibilité de procédures (Bonne pratiques de laboratoire)	Procedure availability (good laboratory practices)
A the following procedures easily and rapidly accessible:	Les procédures suivantes sont-elles facilement et rapidement accessibles :	A the following procedures easily and rapidly accessible:
Note: different subjects can be covered by the same procedure -> Y	Note: différents sujets peuvent être couvert par la même procédure --> Y	Note: different subjects can be covered by the same procedure -> Y
Use and maintenance of class II biological safety cabinets	Utilisation et maintenance des PSM Classe II	Use and maintenance of class II biological safety cabinets
Use of personal protective equipment (BSL2), including	Utilisation d'équipement de protection individuel (P2), incluant:	Use of personal protective equipment (BSL2), including
Microscopy	Microscopie	Microscopy
Serology	Sérologie	Serology
Culture, Sensitivity	Culture, Sensibilité	Culture, Sensitivity
Molecular Biology	Biologie Moléculaire	Molecular Biology
Safety manager roles and responsibilities	Rôle et responsabilités du responsable sécurité	Safety manager roles and responsibilities
Safety manual development and update	Développement d'un manuel de Sécurité et mise à jour	Safety manual development and update
Post-exposure prophylaxis	Prophylaxie post exposition	Post-exposure prophylaxis
Safety/biosafety training organization	Organisation d'une formation sécurité/ biosécurité	Safety/biosafety training organization
Monitoring health and immunizations	Suivi médical et d'immunisation	Monitoring health and immunizations
Conducting and recording fire drills	Réaliser en enregistrer des exercices	Conducting and recording fire drills
Taking follow-up action	Mise en place d'actions correctrices	Taking follow-up action
Recording staff participation to biosafety events	Enregistrement de la participation du personnel à des événements concernant la biosécurité	Recording staff participation to biosafety events
Personal protective equipment (PPE)	Equipement de protection Individuelle	Personal protective equipment (PPE)
Vaccination required for laboratory staff	Vaccination exigée pour le personnel du laboratoire	Vaccination required for laboratory staff
Laboratory entrance requirements	Exigences pour l'entrée au laboratoire	Laboratory entrance requirements
Laboratory exit requirements	Exigences en sortie de laboratoire	Laboratory exit requirements
Safe manipulation procedure	Bonne pratiques de manipulation	Safe manipulation procedure
Evaluating each chemical in use for hazards and defining handling requirements	Evaluation de dangerosité de chaque réactif chimique utilisé comme et définition des exigences de manipulation	Evaluating each chemical in use for hazards and defining handling requirements
Managing Material Safety Data Sheets (MSDS)	Gestion des fiches de donnée de Sécurité (FDS/MSDS)	Managing Material Safety Data Sheets (MSDS)
Availability of procedures (Emergency)	Disponibilité de procédures (Situation d'urgence)	Availability of procedures (Emergency)
Emergency Evacuation Procedure	Procédure d'évacuation d'urgence	Emergency Evacuation Procedure
Emergency power cut-off procedure	Procédure de coupure de courant d'urgence	Emergency power cut-off procedure
Procedure for reacting in case of fire (including declaration of fire)	Procédure de conduite à tenir en cas d'incendie (dont déclaration de feu)	Procedure for reacting in case of fire (including declaration of fire)
Procedure to be followed in case of an accident involving exposure to solvents	Procédure de conduite à tenir en cas d'accident d'exposition à des solvants	Procedure to be followed in case of an accident involving exposure to solvents
Procedure to be followed in case of a gas leakage accident	Procédure de conduite à tenir en cas d'accident de fuite de gaz	Procedure to be followed in case of a gas leakage accident
Procedure in case of spill of specimens	Procédure en cas de déversement d'échantillon	Procedure in case of spill of specimens
Procedure in case of spill of infectious material	Procédure en cas de déversement de matériel biologique	Procedure in case of spill of infectious material
Procedure in case of spill of infectious material within the biological safety cabinet	Procédure en cas de déversement de matériel biologique dans le PSM	Procedure in case of spill of infectious material within the biological safety cabinet
Emergency procedure in case of major biohazard incident outside the biological safety cabinet	Procédure d'urgence en cas d'incident biologique majeur (en dehors du PSM)	Emergency procedure in case of major biohazard incident outside the biological safety cabinet
Procedure on how to use first aid kit	Procédure d'utilisation du kit de première urgence	Procedure on how to use first aid kit
Evacuating the laboratory in specific situations	Evacuation du laboratoire dans des situations spécifiques	Evacuating the laboratory in specific situations
Conducting and recording regular evacuation drills	Réalisation et enregistrement régulier des exercices de simulation	Conducting and recording regular evacuation drills
Contacting staff in emergencies	Contacter un responsable en cas d'urgence	Contacting staff in emergencies
Cleaning up biological spills	Nettoyage d'un déversement biologique	Cleaning up biological spills
Procedures in case of injury (chemical, wound, burning)	Procédure en cas de blessure (chimique, brûlure, écorchement)	Procedures in case of injury (chemical, wound, burning)
Procedure in case of blood exposure accident	Procédure de conduite à tenir en cas d'accident d'exposition au sang	Procedure in case of blood exposure accident
Cleaning up chemical spills	Nettoyer et contenir un déversement chimique	Cleaning up chemical spills
Reporting laboratory accidents	Déclaration d'accidents de laboratoire	Reporting laboratory accidents
Reporting laboratory-acquired illnesses	Déclaration de maladies acquises en laboratoire	Reporting laboratory-acquired illnesses
Availability of forms/ checklist	Disponibilité de Formulaires	Availability of forms/ checklist
Are the following forms easily and quickly accessible:	Les formulaires suivants sont-ils facilement et rapidement accessibles :	Are the following forms easily and quickly accessible:
Safety audit checklist	Liste de contrôle audit sécurité	Safety audit checklist
Safety training form	Formulaire de formation à la sécurité	Safety training form
Evacuation /fire drill form	Formulaire d'évacuation, exercice d'alarme incendie	Evacuation /fire drill form
Decontamination checklist and form	Formulaire et/ou liste de contrôle de décontamination	Decontamination checklist and form
Incident reporting form	Formulaire de déclaration d'incident	Incident reporting form
Risk assessment form	Formulaire d'évaluation du risque	Risk assessment form
8- BIOSECURITY	8- BIOSURETE	8- BIOSECURITY
Laboratory access and evacuation	Conditions d'accès et évacuation au laboratoire	Laboratory access and evacuation
Is access to the laboratory facility controlled against unauthorized persons (visits, family, resellers, etc.)?	L'accès au laboratoire est-il contrôlé/restreint contre toute personne non autorisée (visites, famille, démarcheurs, etc.)?	Is access to the laboratory facility controlled against unauthorized persons (visits, family, resellers, etc.)?
Can the access control system, protecting the laboratory from unauthorized access, be overridden in case of an emergency such as fire?	Le système de contrôle de l'entrée au laboratoire, protégeant le laboratoire contre un accès des personnes non autorisées, peut-il être passé outre en cas d'urgence (exemple: feu)	Can the access control system, protecting the laboratory from unauthorized access, be overridden in case of an emergency such as fire?
Is there one or more emergency exit (s)?	Existe-t-il une ou plusieurs issue(s) de secours?	Is there one or more emergency exit (s)?
Is a laboratory plan placed at one or more strategic locations and showing emergency exits available?	Un plan du laboratoire placé à une ou plusieurs locations stratégiques et montrant les issues de secours est-il disponible?	Is a laboratory plan placed at one or more strategic locations and showing emergency exits available?
Are emergency evacuation exercises organized regularly?	Des exercices d'évacuation d'urgence sont ils organisés régulièrement?	Are emergency evacuation exercises organized regularly?
Are emergency evacuation exercises documented after organization?	Les exercices d'évacuation d'urgence sont ils documentés après organisation?	Are emergency evacuation exercises documented after organization?
Does the laboratory maintain an up-to-date register of all external persons entering the laboratory?	Le laboratoire tient-il un registre à jour de toutes les personnes externes entrant dans le laboratoire?	Does the laboratory maintain an up-to-date register of all external persons entering the laboratory?
Are signs indicating emergency exits in place, easily visible (including in the dark), and up-to-date?	Des signes indiquant les sorties d'urgence sont-ils en place, facilement visible (dont dans le noir), et à jour?	Are signs indicating emergency exits in place, easily visible (including in the dark), and up-to-date?
Are all exits unobstructed by decorations, furniture and equipment and unlocked when the building is occupied ?	Toutes les sorties sont-elles dégagées par les décorations, les meubles et l'équipement et déverrouillées lorsque le bâtiment est occupé?	Are all exits unobstructed by decorations, furniture and equipment and unlocked when the building is occupied ?
If yes, do all fire exits lead to an open space outside?	Si oui, toutes les sorties de secours mènent-elles à un espace ouvert à l'extérieur?	If yes, do all fire exits lead to an open space outside?
Have contacts with firefighters already been made to indicate to them the characteristics of the laboratory, the storage areas of chemicals and pathogens?	Des contacts avec les pompiers ont-ils été déjà pris pour leur signifier les particularités du laboratoire, les zones de stockages de produits chimiques et de pathogènes?	Have contacts with firefighters already been made to indicate to them the characteristics of the laboratory, the storage areas of chemicals and pathogens?
Signage and Warnings	Affichage et avertissements	Signage and Warnings
Are the following regulatory displays present at the correct locations in the laboratory?	Les affichages réglementaires suivants sont-ils présents aux emplacements corrects dans le laboratoire?	Are the following regulatory displays present at the correct locations in the laboratory?
Biohazard sign	Signe biohazard	Biohazard sign
Restricted access	Restriction d'accès	Restricted access
Wearing labcoat / Removing blouse	Port de blouse/ Enlever sa blouse	Wearing labcoat / Removing blouse
Wear gloves / Remove gloves	Port de gants/Enlever les gants	Wear gloves / Remove gloves
Wearing glasses	Port de lunettes	Wearing glasses
Flammable products / Chemical products and reagents	Produits inflammables/ produits et réactifs chimiques	Flammable products / Chemical products and reagents
Do not smoke, do not eat, hand hygiene	Ne pas fumer, ne pas manger, hygiène des mains	Do not smoke, do not eat, hand hygiene
Wearing appropriate personal protective equipment	Port d'équipements de protection individuel adéquat	Wearing appropriate personal protective equipment
Sign of presence of particular risk (when relevant), like UV, Laser, Chemical Risk, electrical risk ...	Signe de présence de risque particulier (quand pertinent), comme UV, Laser, Risque Chimique, risque électrique…	Sign of presence of particular risk (when relevant), like UV, Laser, Chemical Risk, electrical risk ...
Theft protection	Protection contre le vol	Theft protection
Does the laboratory have doors that can be locked?	Le laboratoire dispose-t-il de portes qui peuvent être fermées à clé?	Does the laboratory have doors that can be locked?
Are the doors of the laboratory reinforced?	Les portes du laboratoire sont-elles renforcées?	Are the doors of the laboratory reinforced?
Are the windows of the laboratory reinforced, if necessary with bars?	Les fenêtres du laboratoire sont-elles renforcées, au besoin avec des barreaux?	Are the windows of the laboratory reinforced, if necessary with bars?
Are external air conditioners protected from theft and from entering the laboratory when removed?	Les climatiseurs externes sont-ils protégés contre le vol et contre toute entrée dans le laboratoire une fois enlevés?	Are external air conditioners protected from theft and from entering the laboratory when removed?
Is a guarding system set up during the night (with or without night guards)?	Un système de gardiennage est-il mis en place pendant la nuit (avec ou sans gardes de nuit)?	Is a guarding system set up during the night (with or without night guards)?
Is an alarm system present and functional?	Un système d'alarme est-il présent et fonctionnel?	Is an alarm system present and functional?
If theft have already been detected, have measures been put in place to prevent this from happening again?	Si des vols ont déjà été constatés, est-ce que des mesures ont été mise en place pour éviter que cela se reproduise?	If theft have already been detected, have measures been put in place to prevent this from happening again?
Have any contacts with the police authorities been taken to indicate the particularities of the laboratory, and potential risks?	Des contacts avec les autorités policières ont-ils été déjà pris pour leur signifier les particularités du laboratoire, et risques potentiels?	Have any contacts with the police authorities been taken to indicate the particularities of the laboratory, and potential risks?
Management of Pathogen	Gestion des pathogènes	Management of Pathogen
Are all hazardous materials in the laboratory registered?	Est-ce que tous les matériels dangereux du laboratoire sont enregistrés?	Are all hazardous materials in the laboratory registered?
Is the Hazardous Material Register up to date?	Est-ce que le registre des matériels dangereux est à jour?	Is the Hazardous Material Register up to date?
Are collections of pathogen strains stored in a closed room with very restricted access? Or in a locked enclosure?	Les collections de souches de pathogènes sont elles conservées dans une pièce fermée à accès très restreint? Ou dans une enceinte fermée à clef?	Are collections of pathogen strains stored in a closed room with very restricted access? Or in a locked enclosure?
Are the reference strains kept in a closed room with very restricted access? Or in a locked enclosure?	Les souches de référence sont elles conservées dans une pièce fermée à accès très restreint? Ou dans une enceinte fermée à clef?	Are the reference strains kept in a closed room with very restricted access? Or in a locked enclosure?
Are the stocks of collections of pathogen strains (including reference strains) checked using regular inventory?	Les stocks des collections de souches de pathogènes (incluant les souches de référence) sont-ils vérifiés lors d'inventaire?	Are the stocks of collections of pathogen strains (including reference strains) checked using regular inventory?
Are the stocks of positive sera (HIV, HBV, HCV, etc.) kept in a closed room with very restricted access? Or in a locked enclosure?	Les stocks de sera positifs (VIH, VHB, VHC, etc.) sont ils conservés dans une pièce fermée à accès très restreint? Ou dans une enceinte fermée à clef?	Are the stocks of positive sera (HIV, HBV, HCV, etc.) kept in a closed room with very restricted access? Or in a locked enclosure?
Is a logbook (or computer database) of all pathogens, sera, slides and specimens available?	Un registre (ou une base de donnée informatique) de tous les pathogènes, sera, lames et spécimens conservés est-il disponible?	Is a logbook (or computer database) of all pathogens, sera, slides and specimens available?
Is a logbook (or computer database) of all pathogens,sera, slides and specimens received or sent available?	Un registre (ou une base de donnée informatique) de tous les pathogènes, sera, lames et spécimens reçus ou envoyés est-il disponible?	Is a logbook (or computer database) of all pathogens,sera, slides and specimens received or sent available?
Is this logbook (or computer database) up-to-date?	Ce registre (ou base de donnée informatique) est-elle à jour ?	Is this logbook (or computer database) up-to-date?
IT security protection and back-up	Protection informatique et sauvegardes	IT security protection and back-up
Is access to patient data controlled and restricted (different privileges depending on the individual and status)?	L'accès aux données des patients est-il contrôlé et restreint (différents privilèges en fonction des personnes et status)?	Is access to patient data controlled and restricted (different privileges depending on the individual and status)?
Is an up-to-date antivirus software installed on all computers in the lab?	Un logiciel antivirus à jour est-il installé sur tous les ordinateurs du laboratoire?	Is an up-to-date antivirus software installed on all computers in the lab?
Were operating system updates, especially those related to security, performed on all computers in the lab?	Les mises à jour de système d'exploitation, particulièrement celles portant sur la sécurité, ont-elles été effectuées sur tous les ordinateurs du laboratoire?	Were operating system updates, especially those related to security, performed on all computers in the lab?
Does the laboratory have a specific policy regarding the use of USB sticks (restricted or controlled use to avoid computer viruses)?	Le laboratoire a-t-il une politique spécifique quant à l'utilisation des clés USB (utilisation restreinte ou contrôlée pour éviter les virus informatiques)?	Does the laboratory have a specific policy regarding the use of USB sticks (restricted or controlled use to avoid computer viruses)?
Is a data backup system in place?	Un système de sauvegarde de toutes les données est-elle mise en place?	Is a data backup system in place?
Does this system include 2 different backup sets (in addition to the computer), stored in two different locations?	Ce système comprend t'il 2 sets de sauvegarde différents (en plus de l'ordinateur), conservés dans deux lieux différents?	Does this system include 2 different backup sets (in addition to the computer), stored in two different locations?
If relevant, is the server room locked and air-conditioned?	Si pertinent, la pièce du serveur est-elle fermée à clef et climatisée?	If relevant, is the server room locked and air-conditioned?
Is a nominative password required to work on the general computer system of the laboratory or LIMS (if available)?	Un mot de passe nominatif est-il nécessaire pour travailler sur le système informatique général du laboratoire ou SIGL (si disponible)?	Is a nominative password required to work on the general computer system of the laboratory or LIMS (if available)?
Is a specific backup system for LMIS data available and implemented?	Un système de sauvegarde spécifique des données du SIGL est il disponible et mis en place?	Is a specific backup system for LMIS data available and implemented?
Is the computer system equipped with a firewall to prevent intrusion / theft of sensitive data?	Le système informatique est-il équipé d'un pare-feu pour prévenir d'intrusion informatique/ vol de données sensibles?	Is the computer system equipped with a firewall to prevent intrusion / theft of sensitive data?
9- OTHER RISKS	9- AUTRES RISQUES	9- OTHER RISKS
Chemical Risks	Risques Chimiques	Chemical Risks
Does the laboratory pay attention to the storage conditions of chemical reagents according to the known risks (Type flammable, keep away from heat, keep away from moisture, light ...)	Est-ce que le laboratoire prête attention aux conditions de stockage des réactifs chimiques selon les risques connus (Type inflammable, à conserver à l'abri de la chaleur, à conserver à l'abri de l'humidité, de la lumière…)	Does the laboratory pay attention to the storage conditions of chemical reagents according to the known risks (Type flammable, keep away from heat, keep away from moisture, light ...)
Are hazardous chemicals stored:	Les produits chimiques dangereux sont-ils stockés:	Are hazardous chemicals stored:
Preferably at ground level, especially for large volumes	De préférence au niveau du sol, surtout pour les gros volumes	Preferably at ground level, especially for large volumes
In any case, below the level of the eyes?	Dans tous les cas, en dessous du niveau des yeux?	In any case, below the level of the eyes?
By groups (acids, bases, solvents)?	Par groupes (acides, bases, solvants)?	By groups (acids, bases, solvents)?
Away from direct light?	à l'abri de la lumière directe?	Away from direct light?
In a ventilated place?	Dans un endroit ventilé?	In a ventilated place?
Safe from rodents and animals?	à l'abri des rongeurs et animaux?	Safe from rodents and animals?
Are all hazardous chemical reagents placed in chemical cabinets?	Est-ce que tous les réactifs chimiques dangereux sont placées dans des armoires chimiques?	Are all hazardous chemical reagents placed in chemical cabinets?
Are all acids and bases stored in separate places?	Est-ce que tous les acides et les bases sont conservés à des endroits distincts?	Are all acids and bases stored in separate places?
Is staff trained on the use of MSDS sheets and their importance?	Le personnel est-il formé sur l'utilisation des feuilles MSDS/FDS et de leur importance?	Is staff trained on the use of MSDS sheets and their importance?
Does the lab have displayed MSDS (Material Safety Data Sheet) for chemicals?	Est-ce que les MSDS/FDS sont disponibles (affiché lorsque pertinent) dans le laboratoire?	Does the lab have displayed MSDS (Material Safety Data Sheet) for chemicals?
Are thick gloves and goggles / face mask available for handling chemicals and preparing staining solution?	Des gants épais et des lunettes/masque facial dédié sont-ils disponible pour la manipulation des produits chimiques et la préparation des colorants?	Are thick gloves and goggles / face mask available for handling chemicals and preparing staining solution?
Has a chemical risk assessment already been carried out (or an integral part of a risk assessment)?	Est-ce qu'une évaluation des risques chimiques a déjà été réalisée (ou partie intégrante d'une évaluation des risques)?	Has a chemical risk assessment already been carried out (or an integral part of a risk assessment)?
Electrical Risks	Risques Electriques	Electrical Risks
Does the laboratory have a generator?	Le laboratoire dispose-t-i d'un générateur?	Does the laboratory have a generator?
If so, is this generator sufficient to power all sensitive and critical equipment?	Si oui, ce générateur est-il suffisant pour alimenter tous les équipements sensibles et critiques?	If so, is this generator sufficient to power all sensitive and critical equipment?
Are Batteries / UPS present, installed and sufficient for all critical equipment?	Est-ce que des Batteries/ UPS sont présents, installés et suffisants pour tous les équipements critiques?	Are Batteries / UPS present, installed and sufficient for all critical equipment?
Does the laboratory pay attention to the observance of good electrical practices (do not overload a plug / socket, distance from water sources, presence of circuit breaker, plug in good condition, no visible wires ...)	Est-ce que le laboratoire prête attention au respect des bonnes pratiques électriques (ne pas surcharger une prise/ multiprise, éloignement des sources d'eau, présence de disjoncteur, prise en bonne état, pas de fils apparents...)	Does the laboratory pay attention to the observance of good electrical practices (do not overload a plug / socket, distance from water sources, presence of circuit breaker, plug in good condition, no visible wires ...)
Is grounding effective (check)	Est-ce que la mise à la terre est effective (vérifier)	Is grounding effective (check)
Does the laboratory calculate the power of each line?	Est-ce que le laboratoire calcule la puissance de chaque ligne?	Does the laboratory calculate the power of each line?
Does the laboratory use suitable power strips?	Le laboratoire utilise-t-il des multiprises adaptées?	Does the laboratory use suitable power strips?
Does the laboratory perform an (annual) check on its electrical installations (by a professional)?	Est-ce que le laboratoire réalise une vérification (annuelle) de ses installations électriques (par un professionnel)?	Does the laboratory perform an (annual) check on its electrical installations (by a professional)?
Has an electrical risk assessment been completed (or an integral part of a risk assessment)?	Est-ce qu'une évaluation des risques électriques a déjà été réalisée (ou partie intégrante d'une évaluation des risques)?	Has an electrical risk assessment been completed (or an integral part of a risk assessment)?
Physical Risks	Risques Physiques	Physical Risks
Does the laboratory pay attention to informing potential physical risks (marking at the entrance to the areas concerned)?	Le laboratoire prête-t-il attention à informer de potentiels risques physiques (signalétique à l'entrée des zones concernées)?	Does the laboratory pay attention to informing potential physical risks (marking at the entrance to the areas concerned)?
Does the laboratory have (and uses) wet floor signs?	Le laboratoire dispose-t-il (et utilise-t-il) des panneaux de signalisation de sol mouillé?	Does the laboratory have (and uses) wet floor signs?
Does the laboratory report when a machine has moving parts (potentially contaminated or not)?	Le laboratoire signale-t-il lorsqu'un automate possède des pièces mobiles (potentiellement contaminées ou non)?	Does the laboratory report when a machine has moving parts (potentially contaminated or not)?
Does the laboratory indicate when there is a UV (Ultraviolet) risk?	Le laboratoire signale-t-il lorsqu'il existe un risque UV (Ultra-violets) ?	Does the laboratory indicate when there is a UV (Ultraviolet) risk?
Does the laboratory indicate when there is a risk of burning (heating equipment, or use of a Bunsen-burner type flame)?	Le laboratoire signale-t-il lorsqu'il existe un risque de brûlure (équipement chauffant, ou utilisation d'une flamme type bec bunsen)?	Does the laboratory indicate when there is a risk of burning (heating equipment, or use of a Bunsen-burner type flame)?
Does the laboratory prohibit the wearing of loose clothing and shawls when a flame is used (Bunsen burner)?	Le laboratoire interdit-il le port des vêtements et châles lâches lorsqu'une flamme est utilisée (bec bunsen)?	Does the laboratory prohibit the wearing of loose clothing and shawls when a flame is used (Bunsen burner)?
In general, is the necessary PPE available for each of the workstation? (Cleaning, Autoclave, Laboratories ...)	De manière générale, est ce que les EPI nécessaire sont disponibles pour chacun des postes? (Nettoyage, Autoclave, Laboratoires…)	In general, is the necessary PPE available for each of the workstation? (Cleaning, Autoclave, Laboratories ...)
In general, are the necessary PPEs correctly used for each of the stations? (Cleaning, Autoclave, Laboratories, Reserves liquid nitrogen ...)	De manière générale, est ce que les EPI nécessaire sont correctement utilisés pour chacun des postes? (Nettoyage, Autoclave, Laboratoires, Reserve azote liquide…)	In general, are the necessary PPEs correctly used for each of the stations? (Cleaning, Autoclave, Laboratories, Reserves liquid nitrogen ...)
Does the laboratory have special gloves when using a -80 ° C deep-freezer and / or liquid nitrogen?	Le laboratoire dispose-t-il de gants spéciaux pour l'utilisation d'un congélateur -80° C et/ ou azote liquide?	Does the laboratory have special gloves when using a -80 ° C deep-freezer and / or liquid nitrogen?
Has a physical risk assessment been completed (or an integral part of a risk assessment)?	Est-ce qu'une évaluation des risques physiques a déjà été réalisée (ou partie intégrante d'une évaluation des risques)?	Has a physical risk assessment been completed (or an integral part of a risk assessment)?
Gas-related Risks	Risques liés au Gaz	Gas-related Risks
Does the laboratory pay attention to informing potential gas-related risks (signage at the entrance to the areas concerned)?	Le laboratoire prête-t-il attention à informer de potentiels risques liés au gaz (signalétique à l'entrée des zones concernées)?	Does the laboratory pay attention to informing potential gas-related risks (signage at the entrance to the areas concerned)?
Does the laboratory use only suitable, undamaged gas regulators whose expiry date is not exceeded?	Le laboratoire utilise-t-il uniquement des détendeurs de gaz adaptés, non endommagés, et dont la date d'expiration n'est pas dépassée?	Does the laboratory use only suitable, undamaged gas regulators whose expiry date is not exceeded?
Does the laboratory use clamping rings at both ends of the gas regulator to prevent the risk of gas leakage?	Le laboratoire veille-t-il à utiliser des bagues de serrages aux 2 extrémités du détendeur de gaz, afin de prévenir les risques de fuite de gaz?	Does the laboratory use clamping rings at both ends of the gas regulator to prevent the risk of gas leakage?
Does the laboratory comply with good gas / Bunsen burner practices (no airflow when a flame is present, do not leave a Bunsen burner unattended)	Le laboratoire respecte-t-il les bonnes pratiques d'utilisation du gaz/ bec bunsen (pas de flux ou courant d'air lorsqu'une flamme est présente, ne pas laisser un bec bunsen allumé sans surveillance)	Does the laboratory comply with good gas / Bunsen burner practices (no airflow when a flame is present, do not leave a Bunsen burner unattended)
If the laboratory uses an integrated system for the supply of gas, are the gas containers stored in a suitable place (not accessible to unauthorized persons) and properly secured?	Dans le cas où le laboratoire utilise un système intégré pour la mise à disposition du gaz, les bouteilles sont-elles conservées dans un endroit adapté (non accessible aux personnes non autorisées), et fixées de manière adéquate?	If the laboratory uses an integrated system for the supply of gas, are the gas containers stored in a suitable place (not accessible to unauthorized persons) and properly secured?
Are the gas cylinders moved using good practices (securely, using suitable trolleys)?	Les bouteilles de gaz sont-elles déplacées en utilisant de bonnes pratiques (de manière sécurisée, à l'aide de chariots adaptés)?	Are the gas cylinders moved using good practices (securely, using suitable trolleys)?
Radiological Risks	Risques Radiologiques	Radiological Risks
Is the laboratory aware of potential radiological risks (signs at the entrance to the areas concerned)?	Le laboratoire prête-t-il attention à informer de potentiels risques radiologiques (signalétique à l'entrée des zones concernées)?	Is the laboratory aware of potential radiological risks (signs at the entrance to the areas concerned)?
Does the laboratory have (and uses) the necessary PPE?	Le laboratoire dispose-t-il (et utilise) des EPI nécessaires?	Does the laboratory have (and uses) the necessary PPE?
Does the laboratory have radioactivity measurement devices carried by staff?	Le laboratoire dispose-t-il de dispositifs de mesure de la radioactivité porté par le personnel ?	Does the laboratory have radioactivity measurement devices carried by staff?
Have staff working with X-ray equipment received specific training on these risks and their management?	Le personnel travaillant avec des matériels radiologiques a-t-il reçu une formation spécifique concernant ces risques et leur gestion ?	Have staff working with X-ray equipment received specific training on these risks and their management?
If there is an existing risk, does the laboratory have a dedicated waste management system?	Si risque existant, le laboratoire dispose-t-il d'un système de gestion des déchets dédié?	If there is an existing risk, does the laboratory have a dedicated waste management system?
Has a radiological risk assessment already been carried out (or an integral part of a risk assessment)?	Est-ce qu'une évaluation des risques radiologiques a déjà été réalisée (ou partie intégrante d'une évaluation des risques)?	Has a radiological risk assessment already been carried out (or an integral part of a risk assessment)?
Has the laboratory already organized exercises of simulations (repetitions) in case of indicent (contamination, spill, problem of transport of contaminated waste ...)	Est-ce que le laboratoire a déjà organisé des exercices de simulations (répétitions) en cas d'indicent (contamination, déversement, problème de transport des déchets contaminés…)	Has the laboratory already organized exercises of simulations (repetitions) in case of indicent (contamination, spill, problem of transport of contaminated waste ...)
10- BIOSAFETY LABORATORY 3 SPECIFIC	10- LABORATOIRE DE BIOSECURITE DE NIVEAU 3	10- BIOSAFETY LABORATORY 3 SPECIFIC
Organization, design, architecture	Organisation, Design, Architecture	Organization, design, architecture
Number of rooms	Nombre de pièces	Number of rooms
Surface (m²)	Surface (m²)	Surface (m²)
Does the laboratory have a restricted lockable doors?	Le laboratoire possède t'il une porte locable à accès restreint?	Does the laboratory have a restricted lockable doors?
Does the laboratory have an airlock?	Le laboratoire possède t'il une porte de type "airlock"	Does the laboratory have an airlock?
Is a controlled, directional air flow established from clean areas into contaminated areas?	Un flux d'air contrôlé et unidirectionnel est-il établi des zones propres vers les zones contaminées?	Is a controlled, directional air flow established from clean areas into contaminated areas?
Do you have an architectural and mechanical drawings of the laboratory available?	Possédez-vous les plans architecturaux et mécaniques du laboratoire	Do you have an architectural and mechanical drawings of the laboratory available?
Does the laboratory have a pressure control at the entrance of the laboratory?	Le laboratoire possède t'il un système de contrôle de la pression à l'entrée du laboratoire	Does the laboratory have a pressure control at the entrance of the laboratory?
Does the laboratory have a clothing change room dedicated to the BSL3?	Le laboratoire possède t'il un vestiaire dédié pour le P3?	Does the laboratory have a clothing change room dedicated to the BSL3?
Does the laboratory have a sealed and impermeable seams, floors, windows, walls, and ceiling surfaces (epoxy)?	Le laboratoire possède t'il des surfaces, sols, fenêtres murs et plafonds scellés (epoxy)?	Does the laboratory have a sealed and impermeable seams, floors, windows, walls, and ceiling surfaces (epoxy)?
Does the laboratory have a hands-free sink for hand washing only?	Le laboratoire possède t'il des éviers mains libres pour le lavage des mains seulement?	Does the laboratory have a hands-free sink for hand washing only?
Does the laboratory have epoxy-easy-washable benches?	Le laboratoire possède t'il des paillasses revêtues d'epoxy facilement lavables?	Does the laboratory have epoxy-easy-washable benches?
Are all surface smooth?	Toutes les surfaces sont-elles lisses	Are all surface smooth?
Do you have entry and exit procedures (PPE to wear/ sequence to remove PPE)?	Possédez-vous des procédures d'entrée et de sortie (EPI à mettre/séquence d'enlevage des EPI)?	Do you have entry and exit procedures (PPE to wear/ sequence to remove PPE)?
Do you have capacities to fully decontaminate the laboratory?	Êtes-vous capables de décontaminer complètement le laboratoire?	Do you have capacities to fully decontaminate the laboratory?
Do you weekly clean the laboratory (floor/surface/benches)?	Nettoyez-vous le laboratoire complètement de manière hebdomadaire (sols, surface, paillasses)	Do you weekly clean the laboratory (floor/surface/benches)?
Signage	Signalétique	Signage
At the entrance of the laboratory, is there:	à l'entrée du laboratoire, y a t'il:	At the entrance of the laboratory, is there:
Biohazard sign?	Le signe biohazard?	Biohazard sign?
List of pathogens?	La liste des pathogènes?	List of pathogens?
Pressure control panel monitor?	Un panneau de contrôle des pressions?	Pressure control panel monitor?
Names and telephone number for responsible/lab director?	Les noms et numéros de téléphone des responsables et du directeur du labo?	Names and telephone number for responsible/lab director?
Special requirements such a required use of PPEs, personal access?	La liste des exigences spéciales comme l'utilisation des EPI, les personnes autorisées?	Special requirements such a required use of PPEs, personal access?
Emergency procedure?	Les procédures d'urgence?	Emergency procedure?
Workflow	Flux de travail	Workflow
Do you have separated rooms for incompatible activities?	Possédez-vous des pièces séparées pour les activités incompatibles?	Do you have separated rooms for incompatible activities?
Do you have separated BSC for clean culture (cell) and inoculation of samples?	Possédez-vous des PSM séparés pour les culture cellulaires (propres) et pour l'inoculation des échantillons?	Do you have separated BSC for clean culture (cell) and inoculation of samples?
Do you have separated BSC for Human and Animal samples handling?	Possédez-vous des PSM séparés pour la manipulation des échantillons humains et animaux?	Do you have separated BSC for Human and Animal samples handling?
Do you have separated storage for human and animal samples?	Possédez-vous des stockages séparés pour les échantillons humains et animaux?	Do you have separated storage for human and animal samples?
Autoclave	Autoclave	Autoclave
Do you have bag for autoclave?	Possédez vous des sacs dédiés pour votre autoclave?	Do you have bag for autoclave?
Do you have a double-entry autoclave?	Possédez-vous un autoclave à double entrée?	Do you have a double-entry autoclave?
Do you perform biological sterility test?	Pratiquez-vous des tests biologiques de stérilité?	Do you perform biological sterility test?
Do you have a specific SOP for autoclaving?	Possédez-vous une POS dédiée pour l'autoclavage?	Do you have a specific SOP for autoclaving?
Do you have several staff who were trained for autoclave handling?	Plusieurs personnes ont-elles été formée à l'utilisation de l'autoclave?	Do you have several staff who were trained for autoclave handling?
Maintenance and calibration	Maintenance et Calibration	Maintenance and calibration
Do you perform a complete decontamination of the laboratory at least every year?	Procédez-vous à une décontamination complète annuelle de votre laboratoire?	Do you perform a complete decontamination of the laboratory at least every year?
Do you have a procedure for decontamination of the laboratory?	Possédez-vous une procédure décrivant cette décontamination du laboratoire?	Do you have a procedure for decontamination of the laboratory?
Do you regularly perform fume test in the laboratory (Windows; directional airflow; doors, autoclave)	Pratiquez vous régulièrement un test de fumée (fenêtres, flux unidirectionnel, portes, autoclave, etc.)?	Do you regularly perform fume test in the laboratory (Windows; directional airflow; doors, autoclave)
Do you check performance of air Exhausting at least one a year?	Vérifiez-vous au moins une fois par an les performance de l'air évacué du labo?	Do you check performance of air Exhausting at least one a year?
Do you check HEPA filter on a regular basis (at least one per year)?	Vérifiez-vous les filtres HEPA de manière régulière (au moins une fois par an)	Do you check HEPA filter on a regular basis (at least one per year)?
Are all your BSC in working order?	Tous vos PSM sont-ils fonctionnels?	Are all your BSC in working order?
Are BSCs certified at least annually?	Vos PSM sont-ils certifiés au moins de manière annuelle?	Are BSCs certified at least annually?
Training	Formation	Training
Do all staff receive training before being allowed to work in the laboratory (ideally several lab entry with someone certified to work in the lab)?	Tous les membres du personnel ont-ils été formés avant d'être autorisés à travailler dans le laboratoire (idéalement avec plusieurs entrées en jumelage avec une personne certifiée)?	Do all staff receive training before being allowed to work in the laboratory (ideally several lab entry with someone certified to work in the lab)?
Do you have Biosafety policies and procedures (SOPs) for the laboratory (facility) including training of occupants and maintenance staff?	Possédez-vous des lignes directrices concernant la biosécurité pour le laboratoire, incluant la formation du personnel technique et de maintenance?	Do you have Biosafety policies and procedures (SOPs) for the laboratory (facility) including training of occupants and maintenance staff?
Do you organized refreshing training on a regular basis?	Organisez-vous des formation de recyclage de manière régulière ?	Do you organized refreshing training on a regular basis?
If yes, do you keep records of those training?	Si oui, conservez-vous des traces et enregistrement de ces formations?	If yes, do you keep records of those training?
Occupational Health	Médecine du travail	Occupational Health
Does the staff have to perform a medical check-up before being authorized to enter the laboratory?	Le personnel doit-il passer une visite médicale spécialisée avant d'être autorisé à entrer dans le laboratoire?	Does the staff have to perform a medical check-up before being authorized to enter the laboratory?
Does the vaccination status of the staff is check before being authorized to enter into the laboratory?	Le statut vaccinal du personnel est-il vérifié avant d'être autorisé à entrer dans le laboratoire?	Does the vaccination status of the staff is check before being authorized to enter into the laboratory?
Emergency	Urgences	Emergency
Is a shower available within the laboratory (emergency or routine use to exit the lab)?	Une douche est-elle disponible à l'intérieur du laboratoire (utilisation en routine ou en urgence)?	Is a shower available within the laboratory (emergency or routine use to exit the lab)?
Does the laboratory include emergency lighting?	Le laboratoire possède t'il un éclairage alternatif d'urgence?	Does the laboratory include emergency lighting?
Do you have emergency button to be able to exit the laboratory rapidly?	Le laboratoire possède t'il un bouton d'urgence permettant de quitter le laboratoire rapidement?	Do you have emergency button to be able to exit the laboratory rapidly?
Do you have electrical back-up?	Possédez-vous un système de back-up électrique?	Do you have electrical back-up?
Do you have one or several spill kits in the laboratory?	Possédez-vous un ou plusieurs kits de déversement dans le laboratoire?	Do you have one or several spill kits in the laboratory?
Are the fire extinguishers in the laboratory easy to access?	Les extincteurs du laboratoire sont-ils d'accès facile?	Are the fire extinguishers in the laboratory easy to access?
Do you have UPS for critical equipment?	Possédez-vous des onduleurs pour tous les équipements critiques?	Do you have UPS for critical equipment?
Do you have audible alarms to warn workers in the BSL-3 facility of ventilation system failure?	Existe-t'il un système d'alarme auditive prévenant le personnel lors de problèmes du système de ventilation?	Do you have audible alarms to warn workers in the BSL-3 facility of ventilation system failure?
Do you have audible alarms to warn workers in the BSL-3 facility in case of fire?	Existe-t'il un système d'alarme auditive prévenant le personnel en cas d'incendie?	Do you have audible alarms to warn workers in the BSL-3 facility in case of fire?
Do you test alarms (electrical; fire) at least annually, encompassing visual indication ?	Testez-vous les alarmes (électrique, feu) au moins de manière annuelle? Incluant la vérificaiton visuelle?	Do you test alarms (electrical; fire) at least annually, encompassing visual indication ?
Do you have specific protocols for laboratory accident response?	Possédez-vous des protocoles spécifiques permettant de répondre à des accidents de labo?	Do you have specific protocols for laboratory accident response?
Do the staff received specific training for emergency situation (fire; ventilation failure; sudden weakness)	Le personnel a-t-il été formé de manière spécifique sur les situations d'urgence (feu, problème de ventilation, etc.)	Do the staff received specific training for emergency situation (fire; ventilation failure; sudden weakness)
Waste management	Gestion des déchets	Waste management
Is waste handling and management within the laboratory a full part of initial training?	La gestion des déchets dans le laboratoire fait-emme partie de la formation initiale du personnel?	Is waste handling and management within the laboratory a full part of initial training?
Do you have waste management procedures for hazardous/infectious waste?	Possédez-vous des procédures de gestion des déchets infectieux/non infectieux?	Do you have waste management procedures for hazardous/infectious waste?
Do you have access to incineration capacities in the laboratory/compound?	Avez-vous accès à un incinérateur fonctionnel dans ou près du labo ?	Do you have access to incineration capacities in the laboratory/compound?
Human resources	Ressources humaines	Human resources
Do someone is officially recognized as responsible of the laboratory?	Une personne est-elle officiellement considérée comme la responsable du laboratoire (P3)?	Do someone is officially recognized as responsible of the laboratory?
Do you have technical/maintenance staff(s) able to maintain all the technical aspect of the BSL3? (ventilation/decontamination/emergency procedure/autoclave)?	Des ingénieurs biomédicaux spécialisés basés localement sont-ils capables de maintenir tous les aspects techniques du P3? (ventilation, décontamination, procédures d'urgence, autoclave)?	Do you have technical/maintenance staff(s) able to maintain all the technical aspect of the BSL3? (ventilation/decontamination/emergency procedure/autoclave)?
Do you have an on-duty system for the laboratory in case of problem/failure?	Possédez-vous un système d'astreinte au laboratoire, utilisable en cas de problèmes?	Do you have an on-duty system for the laboratory in case of problem/failure?
11- VETERINARY SPECIFIC	11- SPECIFIQUE VETERINAIRE	11- VETERINARY SPECIFIC
0

## Sheet: export
Export sheet
																													GENERAL INDICATOR	1- PREMISES AND WORKFLOW	Workflow Organization	Facilities & Safety Assessment	Pre-analytical	Data management/pre analytical	Premises control	Information, infection prevention and risk groups	2- STAFF MANAGEMENT AND TRAINING	Introduction/general knowledge	Biosafety Officer	Organization and responsibilities	Induction Program	Competency assessment	Personnel file	Biosafety continuous Training	0	Occupational Health	3- GOOD LABORATORY PRACTICES	Clean/dirty areas	Availability of PPE
	Pays	Ville	Nom du laboratoire	Date (JJ/MM/AAAA)	Nom du directeur du labo	# moyen de patient/jour	ISO15189	Formation qualité	Formation biosécurité	Historique accident	Biochimie	Hématologie	Sérologie (tests rapides seulement)	Sérologie (ELISA seulement)	Bactériologie	Parasitologie	Virologie (culture)	Biologie moléculaire (PCR/RT-PCR)	Analyse eau/aliments	Mycologie	Fertilité	Autres (veuillez spécifié)	Altitude	Latitude	Longitude	P2	P2+	P3	IG	1- BATIMENT ET FLUX DE TRAVAIL	Organisation du flux de travail	Bâtiments et évaluation de la biosécurité	Pré analytique	Gestion des données/pré analytique	Contrôle des bâtiments	Information, prévention des infections et groupes de risques	2- GESTION DU PERSONNEL ET FORMATION	Introduction/connaissances générales	Responsable biosécurité	Organisation et responsabilités	Programme d'induction	Evaluation des compétences	Dossier du personnel	Formation continue en biosécurité	Formation en sécurité/biosécurité avant prise de fonction	Médecine du travail	3- BONNES PRATIQUES DE LABORATOIRE	Zones propres et sales	Disponibilité d'EPI
	Pays	Ville	Labo	Date	labdir	patients	15189	Fqualité	Fbiosecu	Accident	bioche	hemato	RDT	ELISA	bact	paras	viro	biomol	eau	myco	fertil	autre	Z	Y	X	P2	P2+	P3	IG	1-bâtiments	1.1	1.2	1.3	1.4	1.5	1.6	2-staff	2.1	2.2	2.3	2.4	2.5	2.6	2.7	2.8	2.9	3-BPL	3.1	3.2
	0	0	0	0	0	0	0	0	0	0	0	0	0	0	0	0	0	0	0	0	0	0	0	0	0	0	0	0	0	0	0	0	0	0	0	0	0	0	0	0	0	0	0	0	0	0	0	0	0
[truncated: 68 more columns]

## Sheet: 0 - General
	0-GENERAL INFORMATION
0.1	Country
0.2	City
0.3	Name of the laboratory
0.4	Date (DD/MM/YYYY)
0.5	Population officially covered by the lab
0.6	Name of laboratory director
0.7	Telephone
0.8	Email
0.9	Average number of patients per day
0.10	Respondent 1
0.11	Respondent 2
0.12	Respondent 3
0.13	Respondent 4
0.14	Respondent 5
0.15	Assessor/auditor 1
0.16	Assessor/auditor 2
0.17	Does the laboratory own a copy of ISO15189:2012 standard?
0.18	Did quality manager receive a comprehensive quality training (QMS, ISO15189)?
0.19	Did safety manager receive a comprehensive safety training including risk management?
0.20	In the last 5 years, did you notify a laboratory accident?
	Available laboratory activities:	Performed and/or assessed (yes/no)	Workload last year (# sample)
0.21	Clinical chemistry		0
0.22	Classical chemistry
0.23	Enzymes
0.24	Specific proteins
0.25	Hormones
0.26	Markers
0.27	Hematology		0
0.28	Cytology/cell counting
0.29	Hemostasis
0.30	Immuno-hematology
0.31	Serology (RDT only)		0
0.32	Rapid test - viral
0.33	Rapid test - bacterial
0.34	Rapid test - parasitic
0.35	Serology (ELISA only)		0
0.36	ELISA - viral
0.37	ELISA - bacterial
0.38	ELISA - parasitic
0.39	Bacteriology		0
0.40	Microscopy
0.41	Culture
0.42	Antibiogramme
0.43	Mycobacteriology/microscopy
0.44	Mycobacteriology/culture/DST
0.45	Parasitology		0
0.46	Virology (culture)		0
0.47	Molecular biology (PCR/RT-PCR)		0
0.48	Food/water analysis		0
0.49	Mycology		0
0.50	Fertility		0
0.51	Other (please specify)		0
0.52	TOTAL number of samples analyzed last year
	GPS position of the laboratory (used for GIS representation of indicators)
0.53	Altitude
0.54	Latitude
0.55	Longitude
	Under which safety level the laboratory is operating?
0.56	BSL2
0.57	BSL2+
0.58	BSL3

## Sheet: Pathogens
	LIST OF PATHOGENS
	List of pathogens which can be diagnosed in the laboratory:
	VIRUS		Class 2	Class 3	Class 4
P.1	Influenza (Seasonal)		'
P.2	Influenza (Avian)			'
P.3	Chikungunya		'
P.4	Dengue		'
P.5	Zika		'
P.6	West Nile		'
P.7	Rift Valley Fever			'
P.8	Ebola				'
P.9	Crimean-Congo Hemorraghic Fever (CCHF)				'
P.10	Lassa Virus				'
P.11	Japanese Encephalitis		'
P.12	Hepatitis A		'
P.13	Hepatitis B		'
P.14	Hepatitis C		'
P.15	Hepatitis D		'
P.16	Hepatitis E		'
P.17	HIV		'
P.18	Measles		'
P.19	Rubella		'
P.20	Rotavirus		'
P.21	Yellow Fever		'
	BACTERIA
P.22	Tuberculosis (sensitive)		'
P.23	Tuberculosis (resistant)			'
P.24	Syphilis		'
P.25	Bacillus anthracis			'
P.26	Brucella			'
P.27	Cholera		'
P.28	Diphtheria		'
P.29	Haemophilus spp		'
P.30	Leptospira		'
P.31	Meningococcus		'
P.32	Pertussis		'
P.33	Pneumococcus		'
P.34	Streptococcus		'
P.35	Rickettsia		'
P.36	Shigella		'
P.37	Salmonella		'
P.38	E.coli		'
P.39	E. coli O157		'
P.40	Yersinia Pestis			'
	PARASITES
P.41	Leishmania		'
P.42	Cryptococcus		'
P.43	Malaria		'
P.44	Candida		'
P.45	Moulds/Fungi		'
P.46	Stool parasites		'
		Total	0	0	0

## Sheet: 1-Premises
	1- PREMISES AND WORKFLOW
	Workflow Organization	0
1.1	Are primary sample collection facilities separated from the laboratory rooms?					0	0
1.2	Are laboratory rooms where incompatible procedures are being undertaken separated from each other?					0	0
1.3	Is space available sufficient in order to work without compromising the quality/security of patients and staff?					0	0
1.4	Are rooms for cleaning of laboratory glassware and tools separated from the laboratory rooms?					0	0
1.5	Are the rooms designed and furnished in a logical way enabling a unidirectional workflow and preventing unnecessary movements of people through the rooms?					0	0
1.6	Is office space separated from laboratory rooms?					0	0
1.7	Are changing room available for the staff to change?					0	0
1.8	Is there a dedicated area for breaks/lunches?					0	0
	Facilities & Safety Assessment	0
1.9	Has a Facilities & Safety Assessment been performed?					0	0
1.10	Is an action plan present to implement improvements based on findings from the Facility & Safety assessment?					0	0
1.11	Are the action points in this action plan from the Facility & Safety Assessment formulated according to a standardized method such as SMART?					0	0
1.12	Have the action points in this action plan from the Facility & Safety Assessment been fulfilled on or before the deadline?					0	0
1.13	Have completed action points from the Facility & Safety Assessment been signed and dated for completion?					0	0
	Pre-analytical	0
1.14	Is a primary sample collection facility available and physically separate from the laboratory activities?					0	0
1.15	Are patients in the waiting area and primary sample collection facility protected against rain and direct sunlight?					0	0
1.16	Is there a procedure for Phlebotomy including safety concerns available in the sampling rooms					0	0
1.17	Are all staff correctly dressed and protected while sampling patients, check what applies
1.18	Labcoat					0	0
1.19	Goggle					0	0
1.20	Gloves					0	0
1.21	N95 (in case of TB suspected patient)					0	0
1.22	Is the waste correctly managed and separated (contaminated/non contaminated)?					0	0
1.23	Are sampling area clean?					0	0
1.24	Are sampling area disinfected?					0	0
1.25	Are clean and dirty areas clearly designated in the sampling area?					0	0
1.26	Are both Alcohol 70° and Bleach 1-2% available in the sampling area?					0	0
1.27	Are spill kits available in the sampling area?					0	0
1.28	Is a sink for handwashing only available in the sampling area					0	0
1.29	Is the transport of the samples to the technical rooms mastered? (Closed and disinfectable container)					0	0
	Data management/pre analytical	0
1.30	Are computers and logbooks clearly placed in a clean area?					0	0
1.31	Is staff taking out its glove before using computer and logbooks?					0	0
1.32	Are different pens used on the bench and for logbooks?					0	0
1.33	Are notebooks used on the bench never placed in a clean area?					0	0
	Premises control	0
1.34	Do you control the followings in your laboratory:
1.35	Temperature					0	0
1.36	Humidity					0	0
1.37	Airflow (if applicable)					0	0
1.38	Pressure (if applicable)					0	0
1.39	Cracks (if applicable)					0	0
	Information, infection prevention and risk groups	0
1.40	Have the staff adequately been instructed on the symptoms of infection with pathogens worked with in the laboratory?					0	0
1.41	Is there a written procedure on how to act in case of a suspected laboratory associated infection/laboratory accident whereby a staff-member has potentially become infected?					0	0
1.42	Has the Risk Group for each laboratory room been determined?					0	0

## Sheet: 2- Staff
	2- STAFF MANAGEMENT AND TRAINING
	Introduction/general knowledge	0					Calcul
2.1	Did staff follow an induction training (if yes, including biosafety topics)?					0	0
2.2	Does staff know what are GLP (good laboratory practice)?					0	0
2.3	Does the staff know which type and how to use the BSC available in the lab?					0	0
2.4	Does the staff know which disinfectants are used in the lab and at which concentration?					0	0
2.5	Does the staff know emergency procedures? (including evacuation, fire control, spills, etc.)					0	0
	Biosafety Officer	0
2.6	Has a Biosafety Officer been appointed?					0	0
2.7	Is there a description of the tasks and responsibilities of the Biosafety Officer?					0	0
2.8	Is biosafety manager seconded by a substitute?					0	0
2.9	Has the Biosafety Officer received laboratory biosafety training?					0	0
2.10	Is the certificate of the laboratory biosafety training of the Biosafety Officer stored in a folder called "Personnel Files"?					0	0
2.11	Is the biosafety officer refreshed at least yearly?					0	0
2.12	Do all the staff members know who the Biosafety Officer is?					0	0
2.13	Do all the staff members know what the roles of the Biosafety Officer are?					0	0
2.14	Do the Biosafety Officer and Laboratory Manager have regular bilateral meetings to discuss proceedings (ask the actors)?					0	0
	Organization and responsibilities	0
2.15	Does the biosafety officer have a specific and complete job description for his/her duties?					0	0
2.16	Are the tasks and responsibilities of safety manager substitute clearly indicated into his job description?					0	0
2.17	Do staff job descriptions including clear indications in relation with biosafety?					0	0
2.18	Do you have any biosafety committee in the laboratory (or another committee discussing biosafety concerns)?					0	0
2.19	Does internal audit systematically include biosafety components?					0	0
2.20	Is a plan of action related to biosafety available in the laboratory (or general plan of action including biosafety topics)?					0	0
2.21	Are persons in charge of first aid aware of their responsibilities?					0	0
2.22	Did "support" persons such as laboratory cleaners (or any other person working in the laboratory, secretary, clerical, drivers who come regularly) also receive a biosafety training?					0	0
2.23	Are "support" persons such as laboratory cleaners also aware of the specific risks in each laboratory?					0	0
	Induction Program	0
2.24	Does the laboratory have an induction program for new staff?					0	0
2.25	If yes, does it include biosafety topics?					0	0
2.26	Is the procedure of the induction program documented in an SOP?					0	0
2.27	If yes, does it include biosafety topics?					0	0
2.28	Does the SOP for Induction of New Personnel include a checklist for verifying correct completion of the program?					0	0
2.29	If yes, does it include biosafety topics?					0	0
2.30	Have all staff members adequately been trained in the procedures they are performing, including biosafety concerns (Ask several staff members this question for the procedure they are doing at that moment and cross-check with their Personnel File)?					0	0
	Competency assessment	0
2.31	Has an SOP for Competency Assessment including biosafety been developed?					0	0
2.32	Does this SOP contain one standardized form that must be used to record biosafety findings of the assessment?					0	0
2.33	Are biosafety competency assessments done annually for each staff member?					0	0
2.34	Are biosafety points for improvement described in the report of a competency assessment, including with a description of the strategy on how to improve these points?					0	0
2.35	If biosafety training needs are identified during competency assessment, is the staff member send to the appropriate training?					0	0
	Personnel file	0
2.36	Is a personnel file present of each staff member?					0	0
2.37	Is the folder Personnel Files up-to-date in the filed of biosafety; i.e. have all certificates and diplomas been collected for all staff members and been stored in the personnel files?					0	0
2.38	Is the Personnel Files folder stored in a locked cabinet that is only accessible to the Laboratory Manager and the secretary?					0	0
2.39	Are vaccination certificate and serology results stored in each personal file?					0	0
	Biosafety continuous Training	0
2.40	Does the laboratory have a Continuous Education Program including Biosafety?					0	0
2.41	Is budget available for the Continuous Education Program including Biosafety?					0	0
2.42	Do you have ready available biosafety training module, at least 2 days, including printed training materials?					0	0
2.43	Are training needs regarding biosafety consistently fulfilled?					0	0
	Safety / biosafety training before taking up duty (Habilitation)	0
2.44	Is training in these fields mandatory for staff members BEFORE taking up their duties?
2.45	Safety when handling individual samples					0	0
2.46	Classification of micro-organisms (classes 1-4)					0	0
2.47	Good laboratory practices					0	0
2.48	Use of PPE (Personal Protective Equipment)					0	0
2.49	Safety during sampling					0	0
2.50	Packaging methods and triple packaging of a sample					0	0
2.51	Use of biosafety cabinets					0	0
2.52	Use of disinfectants and disinfection procedures					0	0
2.53	Use of fire extinguishers					0	0
2.54	Correct disposal of waste (treatment of infectious and non-infectious waste)					0	0
2.55	Do you document these trainings ("Habilitation")?					0	0
2.56	Do you organize refresher training at regular frequencies and relevant to each topic?					0	0
	Occupational Health	0
2.57	Does the staff have access to a routine medical service (including vaccinations)?					0	0
2.58	Does this medical service (if available) guarantee the confidentiality of its patients and medical information?					0	0
2.59	Is a medical check-up required before taking a position within the laboratory (Check-up, or pre-employment visit)					0	0
2.60	Do staff receive medical follow-up in the course of their duties?					0	0
2.61	Is there a vaccination program for staff?
2.62	If yes, do you carry out serological testing of vaccinations
2.63	In the event of an injury to the lab (including exposure to blood), does the staff have easy access to occupational medicine?					0	0
2.64	Do the medical service (and/or laboratory) take into account pregnancies (specific risks, adaptation of the workstation, etc.)					0	0

[truncated: 9 more sheets: 3- GLP, 4-Clean, 5-Emergencies, 6-Risk Management, 7-Documentation, 8-Biosecurity, 9-Other risks, 10-BSL3 , 11-Veterinary]
